# Supplementary material for: Di-μ3-acetato-bis­{μ-6,6′-dieth­oxy-2,2′-[propane-1,2-diylbis(nitrilo­methanylyl­idene)]diphenolato}dicadmiumdisodium ethanol 0.67-solvate
Source: Acta Crystallogr Sect E Struct Rep Online. 2012 Nov 28;68(Pt 12):m1548–9. doi: 10.1107/S1600536812047356 (PMC3588789; doi:10.1107/S1600536812047356)
Supplement: Supplementary file 2 [file e-68-m1548-Isup2.hkl]

# 
# h,k,l, Fc-squared, Fo-squared, sigma(Fo-squared) and status flag 
# 
data_I
_shelx_title '  P-1  0.80, 0.68 from Cd3' 
_shelx_refln_list_code          4 
_shelx_F_calc_maximum      374.02 
_exptl_crystal_F_000      1768.00 
_reflns_d_resolution_high  0.7696 
 
loop_ 
 _symmetry_equiv_pos_as_xyz 
 'x, y, z' 
 '-x, -y, -z' 
 
_cell_length_a    13.3568 
_cell_length_b    15.0271 
_cell_length_c    20.7493 
_cell_angle_alpha  71.359 
_cell_angle_beta   71.551 
_cell_angle_gamma  89.253 
 
_shelx_F_squared_multiplier     1.000 
 
loop_ 
 _refln_index_h 
 _refln_index_k 
 _refln_index_l 
 _refln_F_squared_calc 
 _refln_F_squared_meas 
 _refln_F_squared_sigma 
 _refln_observed_status 
   2   0   0     4198.91     3965.25     42.91 o 
   3   0   0     8340.26     8050.73    120.67 o 
   4   0   0    10511.74    10871.48    148.56 o 
   5   0   0     4961.79     5598.20     99.81 o 
   6   0   0     4876.02     5825.27     83.77 o 
   7   0   0     1402.49     1806.10     43.67 o 
   8   0   0     4838.07     4829.60     76.40 o 
   9   0   0     5157.08     5086.57     82.24 o 
  10   0   0      925.79      982.14     31.88 o 
  11   0   0      170.10      181.78     19.78 o 
  12   0   0      193.40      169.79     20.90 o 
  13   0   0      263.35      306.67     21.15 o 
  14   0   0        9.42       11.07     16.15 o 
  15   0   0       10.97       23.80     21.53 o 
  16   0   0       24.20       37.22     27.21 o 
 -16   1   0      470.46      351.47     42.24 o 
 -15   1   0      744.37      789.21     52.46 o 
 -14   1   0      327.89      461.01     30.58 o 
 -13   1   0      381.77      399.04     23.47 o 
 -12   1   0      972.54      819.52     32.55 o 
 -11   1   0       12.83       31.85     12.06 o 
 -10   1   0     1500.70     1530.11     33.33 o 
  -9   1   0       61.87      115.89     15.30 o 
  -8   1   0     3893.86     3914.23     53.92 o 
  -7   1   0     3460.83     3480.84     47.61 o 
  -6   1   0     3592.70     4241.47     53.39 o 
  -5   1   0     3039.21     2681.23     44.99 o 
  -4   1   0     6967.64     7292.58     99.13 o 
  -3   1   0      497.73      454.11     11.82 o 
  -2   1   0     2960.34     2732.19     31.95 o 
  -1   1   0      591.84      252.61      9.29 o 
   2   1   0      664.43      237.77      7.05 o 
   3   1   0     3148.38     2450.21     26.20 o 
   4   1   0    18406.89    19207.14    193.37 o 
   5   1   0    17807.43    19674.34    245.54 o 
   6   1   0     3964.18     3943.63     61.00 o 
   7   1   0     9656.54    10036.60    136.02 o 
   8   1   0     9882.72     9933.88    137.48 o 
   9   1   0     7797.30     8069.46    117.38 o 
  10   1   0     1156.24     1112.90     35.60 o 
  11   1   0       10.59       35.83     15.73 o 
  12   1   0      903.04      996.58     36.01 o 
  13   1   0      799.46      845.04     52.24 o 
  14   1   0       72.51       38.57     25.34 o 
  15   1   0       95.08       72.02     27.39 o 
  16   1   0      212.66      296.34     40.67 o 
 -16   2   0       34.39       53.26     27.63 o 
 -15   2   0      418.50      444.25     31.37 o 
 -14   2   0      428.17      428.07     29.59 o 
 -13   2   0      460.61      403.22     22.98 o 
 -12   2   0      900.68      996.71     31.41 o 
 -11   2   0      338.35      269.74     17.84 o 
 -10   2   0     1072.25     1219.59     29.82 o 
  -9   2   0      823.57     1081.72     22.77 o 
  -8   2   0     1451.42     1486.83     25.43 o 
  -7   2   0    10370.86     9089.24    105.84 o 
  -6   2   0    15165.54    13736.84    150.52 o 
  -5   2   0    19233.09    20327.46    214.61 o 
  -4   2   0     3177.91     4339.44     55.52 o 
  -3   2   0     6531.00     7733.89     84.57 o 
  -2   2   0    10626.47     9983.54    130.16 o 
  -1   2   0      509.49      259.72      6.61 o 
   0   2   0       39.77       64.06      4.27 o 
   1   2   0     5060.19     5097.20     92.68 o 
   2   2   0    42356.95    40190.33    288.58 o 
   3   2   0    42440.13    42650.00    374.51 o 
   4   2   0        4.12       37.07      5.91 o 
   5   2   0     2577.89     2639.18     35.36 o 
   6   2   0       48.35       21.36      7.35 o 
   7   2   0      533.65      596.64     21.45 o 
   8   2   0     5206.04     5544.96     84.62 o 
   9   2   0      103.34      170.20     19.20 o 
  10   2   0       60.31       87.96     24.21 o 
  11   2   0        6.41       23.57     13.71 o 
  12   2   0      569.50      563.64     42.43 o 
  13   2   0     1984.00     2447.38     85.58 o 
  14   2   0      853.96      726.97     52.17 o 
  15   2   0      294.74      267.51     37.75 o 
  16   2   0        0.95       -5.61     21.49 o 
 -15   3   0        9.88       22.72     32.93 o 
 -14   3   0       57.09       23.18     28.16 o 
 -13   3   0      330.19      293.88     32.28 o 
 -12   3   0      814.31      853.99     28.62 o 
 -11   3   0       22.40       59.53     10.29 o 
 -10   3   0      759.46      734.85     20.22 o 
  -9   3   0      256.63      190.48     11.82 o 
  -8   3   0      194.71      211.05     13.71 o 
  -7   3   0     1241.92     1545.68     29.25 o 
  -6   3   0     2288.04     2299.59     35.83 o 
  -5   3   0     3931.81     4385.57     55.16 o 
  -4   3   0     5346.83     5259.18     62.02 o 
  -3   3   0     2914.51     4514.72     64.69 o 
  -2   3   0     8532.08     9919.46    145.59 o 
  -1   3   0    58545.45    59558.71    735.31 o 
   0   3   0    40658.22    42976.03    519.99 o 
   2   3   0      143.28       41.37      6.55 o 
   3   3   0     5445.52     5744.62     61.56 o 
   4   3   0      908.54     1285.83     19.91 o 
   5   3   0      753.91      624.31     14.49 o 
   6   3   0     8933.60     8057.16     89.94 o 
   7   3   0    14750.29    14367.80    153.18 o 
   8   3   0     1903.13     1895.86     38.92 o 
   9   3   0     1398.17     1460.99     44.74 o 
  10   3   0     1270.60     1244.92     34.00 o 
  11   3   0      190.51      204.32     31.34 o 
  12   3   0      129.93      182.64     30.18 o 
  13   3   0       10.07       29.86     22.43 o 
  14   3   0       97.30      151.30     31.42 o 
  15   3   0        2.84       19.78     25.15 o 
 -16   4   0      755.59      943.83     60.55 o 
 -15   4   0      472.36      553.16     33.54 o 
 -14   4   0      216.18      275.00     36.09 o 
 -13   4   0      623.12      498.72     24.97 o 
 -12   4   0     1372.19     1155.71     33.51 o 
 -11   4   0       86.71       91.43     11.39 o 
 -10   4   0      376.05      425.18     26.78 o 
  -9   4   0      601.75      611.88     20.95 o 
  -8   4   0     2142.20     2223.78     38.31 o 
  -7   4   0     1803.10     1663.28     30.82 o 
  -6   4   0     1378.15     1349.86     26.54 o 
  -5   4   0     3662.26     3110.12     42.92 o 
  -4   4   0     6475.32     7023.17     80.70 o 
  -3   4   0     1933.67     2713.88     43.73 o 
  -2   4   0     1171.39     1026.15     32.26 o 
  -1   4   0      489.13      434.41     14.02 o 
   0   4   0        8.53       25.29      5.84 o 
   1   4   0     5898.45     6854.16     90.05 o 
   3   4   0     8032.57     8304.57    110.49 o 
   4   4   0      590.19      893.74     12.65 o 
   5   4   0     3050.45     2601.41     34.59 o 
   6   4   0      556.37      655.41     16.13 o 
   7   4   0     4517.62     4018.10     52.22 o 
   8   4   0      691.60      694.22     19.29 o 
   9   4   0      370.45      450.23     35.25 o 
  10   4   0      530.34      458.49     39.40 o 
  11   4   0     1319.01     1182.58     55.76 o 
  12   4   0      563.53      461.32     42.32 o 
  13   4   0      318.82      457.11     44.42 o 
  14   4   0      408.20      368.58     41.12 o 
  15   4   0      779.33      772.07     56.01 o 
 -16   5   0       22.12      128.77     36.00 o 
 -15   5   0        3.04      106.33     34.38 o 
 -14   5   0      447.58      493.80     60.68 o 
 -13   5   0     1856.54     2112.06    160.11 o 
 -12   5   0      126.67      162.79     15.53 o 
 -11   5   0      264.45      283.49     15.90 o 
 -10   5   0     1732.50     1717.37     49.90 o 
  -9   5   0     3394.56     3553.80     54.29 o 
  -8   5   0    16236.63    15738.23    176.43 o 
  -7   5   0    12386.50    11874.63    135.64 o 
  -6   5   0       59.74       44.20      8.53 o 
  -5   5   0      892.27      717.95     29.91 o 
  -4   5   0     4808.93     4091.01     52.55 o 
  -3   5   0       52.37      180.54     13.44 o 
  -2   5   0       16.84       27.95     10.23 o 
  -1   5   0     1209.78     1518.56     22.76 o 
   0   5   0    27415.42    26476.20    321.10 o 
   1   5   0    46177.68    45008.58    543.29 o 
   2   5   0     9478.84     9192.38    172.00 o 
   3   5   0     5262.97     4857.55     71.50 o 
   4   5   0      533.55      579.98     29.18 o 
   5   5   0      820.48      740.65     24.02 o 
   6   5   0     3932.05     3844.19     57.75 o 
   7   5   0      183.03      233.13     11.12 o 
   8   5   0      673.80      533.96     29.72 o 
   9   5   0      426.64      354.61     22.87 o 
  10   5   0      510.90      483.44     37.81 o 
  11   5   0     1077.97      991.80     52.01 o 
  12   5   0      265.23      312.98     37.45 o 
  13   5   0      193.07      157.84     30.93 o 
  14   5   0       27.04       37.17     24.41 o 
  15   5   0       20.20       56.99     28.47 o 
 -16   6   0      324.37      333.83     46.89 o 
 -15   6   0      846.39      914.38     62.87 o 
 -14   6   0      926.42     1120.27     66.68 o 
 -13   6   0       28.86       45.38     19.25 o 
 -12   6   0      336.15      339.56     24.68 o 
 -11   6   0      132.40      166.44     16.69 o 
 -10   6   0      530.05      650.88     24.11 o 
  -9   6   0     2388.24     2355.40     42.41 o 
  -8   6   0       81.90      117.30     12.77 o 
  -7   6   0      989.97     1335.86     36.87 o 
  -6   6   0      142.07      346.58     15.27 o 
  -5   6   0     2322.27     2653.84     40.24 o 
  -4   6   0     4416.58     4418.17     56.99 o 
  -3   6   0     5695.14     5426.89     81.62 o 
  -2   6   0       86.66      142.44     10.58 o 
  -1   6   0      346.17      275.31     11.12 o 
   0   6   0     2118.80     2116.56     58.45 o 
   1   6   0     5612.45     5605.53     79.32 o 
   2   6   0      421.40      349.26     16.55 o 
   3   6   0     8462.77     7655.53    151.94 o 
   4   6   0     8310.88     7426.88    105.57 o 
   5   6   0    16915.21    17516.77    226.83 o 
   6   6   0     9940.07    10347.26    144.87 o 
   7   6   0     2805.96     2678.97     54.32 o 
   8   6   0     1342.71     1317.34     41.59 o 
   9   6   0     2579.09     2657.44     58.05 o 
  10   6   0     1576.47     1285.96     59.52 o 
  11   6   0      429.68      425.21     40.52 o 
  12   6   0      168.32      142.83     29.52 o 
  13   6   0      285.14      387.89     44.39 o 
  14   6   0      155.89      181.00     35.52 o 
 -15   7   0       70.43      101.19     36.79 o 
 -14   7   0      173.45      255.56     41.65 o 
 -13   7   0      158.49      252.84     42.89 o 
 -12   7   0      605.86      676.10     52.13 o 
 -11   7   0     3716.85     3809.86     61.84 o 
 -10   7   0     4519.36     4178.71     77.97 o 
  -9   7   0     1284.85     1554.37     33.83 o 
  -8   7   0     1286.25     1249.97     37.47 o 
  -7   7   0     6448.91     6612.81     84.27 o 
  -6   7   0     9670.41     9783.57    127.17 o 
  -5   7   0     3467.22     3246.67     47.29 o 
  -4   7   0      123.02      135.68     11.10 o 
  -3   7   0     1155.79     1300.24     42.34 o 
  -2   7   0     2382.06     1913.41     29.45 o 
  -1   7   0      211.59      338.76     13.19 o 
   0   7   0    11054.65    11418.75    148.95 o 
   1   7   0      896.30     1066.98     26.06 o 
   2   7   0     3582.53     3425.14     56.69 o 
   3   7   0     1284.71      897.26     34.63 o 
   4   7   0       32.14       65.88     15.53 o 
   5   7   0     1750.48     1906.22     43.36 o 
   6   7   0     3922.64     4081.27     71.29 o 
   7   7   0      362.98      334.55     48.63 o 
   8   7   0      352.87      247.85     20.80 o 
   9   7   0      993.14      925.81     34.80 o 
  10   7   0     1056.98      923.75     77.57 o 
  11   7   0      849.28      836.79     51.53 o 
  12   7   0      847.60      823.93     51.95 o 
  13   7   0     1370.19     1562.86     73.15 o 
  14   7   0      949.38      940.55     62.93 o 
 -15   8   0       47.55      170.65     41.90 o 
 -14   8   0        0.45      114.31     35.05 o 
 -13   8   0        1.20       58.20     34.69 o 
 -12   8   0        1.40      -15.58     32.20 o 
 -11   8   0     1266.00     1477.79     58.90 o 
 -10   8   0     2849.69     2728.62     49.29 o 
  -9   8   0      252.45      216.11     16.30 o 
  -8   8   0      372.62      450.93     20.04 o 
  -7   8   0     1559.34     1622.04     33.72 o 
  -6   8   0      159.51      120.15     12.59 o 
  -5   8   0      379.72      350.20     17.29 o 
  -4   8   0       40.78       62.58     12.01 o 
  -3   8   0     3341.17     3321.21     46.41 o 
  -2   8   0    45065.85    46963.73    467.52 o 
  -1   8   0    37380.30    38608.09    387.17 o 
   0   8   0     1501.19     1621.66     34.33 o 
   1   8   0     1934.00     1824.14     37.17 o 
   2   8   0       15.45       10.52      8.10 o 
   3   8   0        1.34        2.25      6.35 o 
   4   8   0      432.13      327.62     29.16 o 
   5   8   0      463.56      437.36     56.76 o 
   6   8   0     2215.50     2198.94     50.55 o 
   7   8   0     2528.92     2350.19     53.44 o 
   8   8   0      812.17      855.06     79.14 o 
   9   8   0      419.63      441.96     27.71 o 
  10   8   0        8.23       26.01     17.12 o 
  11   8   0       34.14       36.27     24.38 o 
  12   8   0       96.53       60.62     26.45 o 
  13   8   0        1.08        8.62     23.97 o 
  14   8   0       26.72       30.64     27.53 o 
 -15   9   0      169.71      235.01     46.27 o 
 -14   9   0      180.35      203.56     45.34 o 
 -13   9   0      182.20      224.69     43.17 o 
 -12   9   0      130.58      218.30     41.05 o 
 -11   9   0      201.56      209.11     39.52 o 
 -10   9   0      362.29      318.57     20.30 o 
  -9   9   0     1698.37     1623.01     43.44 o 
  -8   9   0     1436.41     1387.37     33.13 o 
  -7   9   0        2.77       -5.14     11.08 o 
  -6   9   0      884.26      732.05     23.82 o 
  -5   9   0      812.79      728.60     30.97 o 
  -4   9   0      549.84      581.37     24.98 o 
  -3   9   0     2552.46     2405.81     37.70 o 
  -2   9   0        0.63       94.95      8.81 o 
  -1   9   0      530.60      753.65     17.56 o 
   0   9   0     1365.50     1311.75     30.45 o 
   1   9   0       20.09       41.07      8.23 o 
   2   9   0     1660.79     1536.42     27.42 o 
   3   9   0     2489.40     2846.17     40.40 o 
   4   9   0     1586.59     1498.89    198.57 o 
   5   9   0      531.97      624.65     59.86 o 
   6   9   0     1677.79     1858.27     46.59 o 
   7   9   0     3942.60     3825.34     73.96 o 
   8   9   0      535.93      595.05     29.96 o 
   9   9   0        3.27       31.78     15.75 o 
  10   9   0      455.88      431.90     39.99 o 
  11   9   0      686.25      746.95     53.21 o 
  12   9   0      618.95      665.99     51.02 o 
  13   9   0       70.00       66.11     30.36 o 
 -14  10   0      183.63      212.63     45.99 o 
 -13  10   0      604.80      541.60     58.33 o 
 -12  10   0     1163.47     1118.38     70.50 o 
 -11  10   0      754.62      582.13     57.67 o 
 -10  10   0     1014.01     1058.28     48.12 o 
  -9  10   0     2115.21     2196.22     44.79 o 
  -8  10   0     4511.94     4461.96     82.44 o 
  -7  10   0     4837.00     4615.06     68.51 o 
  -6  10   0     1071.53     1062.39     42.52 o 
  -5  10   0      572.22      734.27     29.21 o 
  -4  10   0     2440.34     2434.42     40.62 o 
  -3  10   0       10.70       47.70      8.58 o 
  -2  10   0      136.49      199.21     11.65 o 
  -1  10   0      810.87      735.25     18.41 o 
   0  10   0     4609.59     4332.51     50.66 o 
   1  10   0     9121.91     8867.31    101.62 o 
   2  10   0     1442.40     1399.85     27.50 o 
   3  10   0      470.27      518.65     24.13 o 
   4  10   0        6.19       -9.63     11.59 o 
   5  10   0       13.96       14.56     13.45 o 
   6  10   0       43.90       74.80     17.12 o 
   7  10   0      101.34      134.50     18.68 o 
   8  10   0      257.33      262.79     24.67 o 
   9  10   0        3.86       17.09     15.94 o 
  10  10   0       19.79       23.96     50.49 o 
  11  10   0      137.66      184.05     25.40 o 
  12  10   0      548.62      633.66     51.57 o 
 -14  11   0      235.68      279.72     51.44 o 
 -13  11   0       13.68       59.23     38.81 o 
 -12  11   0      171.97      213.14     45.78 o 
 -11  11   0      447.98      540.89     55.72 o 
 -10  11   0      124.08      161.29     25.40 o 
  -9  11   0       34.99      106.50     16.12 o 
  -8  11   0      139.30      171.59     21.31 o 
  -7  11   0      749.72      697.04     33.76 o 
  -6  11   0      352.09      253.94     23.25 o 
  -5  11   0      728.52      873.24     25.54 o 
  -4  11   0     5007.34     4494.68     63.18 o 
  -3  11   0     8446.49     7927.51     83.16 o 
  -2  11   0     3864.31     4019.70     49.54 o 
  -1  11   0      386.40      443.75     16.14 o 
   0  11   0       78.95       55.30      9.03 o 
   1  11   0      484.27      422.05     18.50 o 
   2  11   0      518.94      421.50     22.32 o 
   3  11   0      139.28      144.25     17.21 o 
   4  11   0      424.70      311.42     23.48 o 
   5  11   0     8144.30     7013.92    113.22 o 
   6  11   0     5527.34     5379.14    137.93 o 
   7  11   0     1652.92     1536.81     45.91 o 
   8  11   0      376.19      387.12     61.06 o 
   9  11   0     1088.47     1110.01    101.20 o 
  10  11   0      419.95      468.31     34.03 o 
  11  11   0        1.51       36.47     21.52 o 
  12  11   0       15.56        9.91     26.68 o 
 -13  12   0      178.95      153.08     46.73 o 
 -12  12   0      156.95      179.75     45.20 o 
 -11  12   0      764.72      760.50     64.00 o 
 -10  12   0     1532.16     1282.38     70.99 o 
  -9  12   0     1309.57     1222.10     65.83 o 
  -8  12   0        5.65       -6.63     15.88 o 
  -7  12   0       57.03       66.40     19.92 o 
  -6  12   0     1297.43     1517.13     37.21 o 
  -5  12   0     2677.79     2665.74     46.51 o 
  -4  12   0      967.30     1020.55     27.96 o 
  -3  12   0       70.94       81.20     10.47 o 
  -2  12   0     1461.19     1349.57     26.62 o 
  -1  12   0      401.14      420.32     17.08 o 
   0  12   0      816.67      818.34     27.30 o 
   1  12   0     1356.59     1373.52     83.60 o 
   2  12   0     2033.49     2119.25     49.09 o 
   3  12   0       40.00      102.51     16.73 o 
   4  12   0       42.51       61.92     17.45 o 
   5  12   0     1803.78     1507.53     45.16 o 
   6  12   0     1425.49     1421.21     64.81 o 
   7  12   0      551.25      518.76     29.87 o 
   8  12   0        0.33       11.91     16.22 o 
   9  12   0      211.48      174.66     24.43 o 
  10  12   0      116.20      116.61     22.58 o 
  11  12   0       50.98       67.59     21.73 o 
 -12  13   0       52.91       91.10     39.13 o 
 -11  13   0      145.65      215.40     47.88 o 
 -10  13   0     2018.95     2323.77     98.76 o 
  -9  13   0     2211.16     2159.95     92.44 o 
  -8  13   0        4.07      -17.42     15.54 o 
  -7  13   0     1889.81     1643.19     49.64 o 
  -6  13   0     1383.64     1124.23     40.64 o 
  -5  13   0       75.02       26.90     15.12 o 
  -4  13   0        5.39       17.69     14.36 o 
  -3  13   0      357.97      364.53     16.76 o 
  -2  13   0     1751.44     1713.72     31.40 o 
  -1  13   0     6739.59     6581.35     74.58 o 
   0  13   0     4663.00     4707.69     68.41 o 
   1  13   0       53.06      108.38     24.83 o 
   2  13   0      545.04      476.74     27.83 o 
   3  13   0       31.14       42.71     15.44 o 
   4  13   0      675.61      687.88     35.72 o 
   5  13   0      374.80      340.04     26.76 o 
   6  13   0      106.88      122.03     19.75 o 
   7  13   0      315.95      302.48     39.37 o 
   8  13   0      411.16      380.11     30.41 o 
   9  13   0       57.57       55.24     20.60 o 
  10  13   0      164.40      202.87     41.01 o 
 -11  14   0      429.32      408.98     57.80 o 
 -10  14   0       96.58      190.75     46.85 o 
  -9  14   0      263.73      457.35     53.08 o 
  -8  14   0      206.91      200.61     36.43 o 
  -7  14   0       15.09       44.39     18.58 o 
  -6  14   0       38.51       78.51     21.84 o 
  -5  14   0      361.05      334.00     27.28 o 
  -4  14   0       83.92      100.50     14.93 o 
  -3  14   0      170.75      171.75     28.97 o 
  -2  14   0      148.82      137.98     13.56 o 
  -1  14   0        7.61       24.09     11.75 o 
   0  14   0      432.37      409.43     21.49 o 
   1  14   0       47.70        7.43     12.73 o 
   2  14   0     2807.23     2534.37     58.71 o 
   3  14   0     2723.29     2866.09     67.17 o 
   4  14   0     1136.16     1265.46     49.96 o 
   5  14   0      625.77      620.81     32.21 o 
   6  14   0      316.87      305.11     27.28 o 
   7  14   0      167.58       90.13     20.28 o 
   8  14   0      737.94      722.84     95.30 o 
   9  14   0      583.25      654.36     38.72 o 
 -10  15   0      192.23      221.09     47.89 o 
  -9  15   0      480.11      610.48     62.12 o 
  -8  15   0     1452.71     1475.63     80.65 o 
  -7  15   0     1526.06     1434.38     72.17 o 
  -6  15   0      621.45      512.17     83.99 o 
  -5  15   0      250.23      277.16     26.88 o 
  -4  15   0      631.77      705.51     35.57 o 
  -3  15   0        6.92       58.87     11.68 o 
  -2  15   0      499.71      542.36     23.69 o 
  -1  15   0      405.35      444.82     22.74 o 
   0  15   0      296.38      258.54     19.05 o 
   1  15   0      779.33      772.46     38.83 o 
   2  15   0      401.48      433.80     24.11 o 
   3  15   0       73.93       87.59     23.57 o 
   4  15   0      349.45      345.50     28.43 o 
   5  15   0       78.73       70.44     19.98 o 
   6  15   0      109.96      182.55     24.75 o 
   7  15   0      156.05      168.76     31.94 o 
   8  15   0        9.00       15.66     10.60 o 
  -9  16   0       52.82       76.86     40.92 o 
  -8  16   0      298.71      256.37     48.29 o 
  -7  16   0       65.42       42.52     19.63 o 
  -6  16   0       17.88       48.61     21.25 o 
  -5  16   0       69.15      104.86     21.86 o 
  -4  16   0     1930.47     2081.75    128.00 o 
  -3  16   0     3178.82     3163.98    101.99 o 
  -2  16   0     1480.11     1560.65     50.57 o 
  -1  16   0      323.32      321.96     21.60 o 
   0  16   0        0.12      -19.38     12.92 o 
   1  16   0       78.47       58.20     14.85 o 
   2  16   0      265.15      166.53     21.85 o 
   3  16   0       94.39       66.68     16.68 o 
   4  16   0       15.49       31.91     18.44 o 
   5  16   0      249.73      319.64     50.83 o 
   6  16   0      395.84      403.30     33.12 o 
  -7  17   0       84.21      131.28     43.90 o 
  -6  17   0       38.70       58.90     21.37 o 
  -5  17   0      138.76      244.70     75.89 o 
  -4  17   0      182.05      228.15     34.95 o 
  -3  17   0       12.60       57.06     26.53 o 
  -2  17   0      272.38      224.60     36.75 o 
  -1  17   0        2.02        4.90     16.63 o 
   0  17   0      324.89      282.68     23.28 o 
   1  17   0      821.66      824.27     34.80 o 
   2  17   0      785.23      873.63     36.85 o 
   3  17   0      123.71      155.23     19.85 o 
   4  17   0       22.25       23.35     16.67 o 
  -5  18   0      227.54      207.76     35.08 o 
  -4  18   0        1.34       -1.96     24.31 o 
  -3  18   0       64.31       44.88     27.96 o 
  -2  18   0      294.69      325.02     42.72 o 
  -1  18   0      491.16      705.46     56.00 o 
   0  18   0      421.42      489.45     50.49 o 
   1  18   0        4.88       17.32     19.99 o 
   2  18   0        0.67        1.10     15.01 o 
   0 -18   1      199.07      174.99     38.58 o 
   1 -18   1      176.47      169.52     36.79 o 
   2 -18   1        0.65       54.02     28.62 o 
   3 -18   1      475.55      477.81     49.68 o 
   4 -18   1      429.67      589.16     51.23 o 
  -4 -17   1      287.78      325.51     25.86 o 
  -3 -17   1      340.63      326.86     25.16 o 
  -2 -17   1      217.05      131.44     18.68 o 
  -1 -17   1        7.27       22.11     14.62 o 
   0 -17   1       87.33      127.04     21.31 o 
   1 -17   1     1417.84     1525.80     74.24 o 
   2 -17   1     1822.86     1834.18     80.24 o 
   3 -17   1      394.57      407.60     44.53 o 
   4 -17   1       56.83       95.44     29.20 o 
   5 -17   1      307.83      375.92     41.85 o 
   6 -17   1       21.11       87.79     44.83 o 
   7 -17   1      181.30      237.54     29.06 o 
  -6 -16   1       12.77        9.26     19.59 o 
  -5 -16   1        0.10        4.62     18.10 o 
  -4 -16   1        3.38       -4.53     21.53 o 
  -3 -16   1      724.42      761.59     54.38 o 
  -2 -16   1     1591.94     1702.04     42.15 o 
  -1 -16   1      264.94      305.96     22.00 o 
   0 -16   1        1.91      -10.90     13.94 o 
   1 -16   1      125.61      118.29     16.41 o 
   2 -16   1        2.11       13.80     25.01 o 
   3 -16   1       48.53       29.03     25.14 o 
   4 -16   1      124.57       90.43     21.71 o 
   5 -16   1      664.28      758.41     71.38 o 
   6 -16   1     1939.19     2073.93     60.28 o 
   7 -16   1     1141.00     1223.15     48.33 o 
   8 -16   1      112.71      185.86     45.84 o 
   9 -16   1       36.13       56.46     40.63 o 
  -7 -15   1      172.81      142.09     25.95 o 
  -6 -15   1       38.65       20.07     18.95 o 
  -5 -15   1      346.71      300.54     28.21 o 
  -4 -15   1      839.77      919.91     39.29 o 
  -3 -15   1      549.51      571.77     27.49 o 
  -2 -15   1      191.20      230.30     19.72 o 
  -1 -15   1      370.77      347.97     21.92 o 
   0 -15   1       61.03       59.32     14.43 o 
   1 -15   1      137.82      152.87     27.06 o 
   2 -15   1     1144.93     1192.49     32.36 o 
   3 -15   1       42.09       69.40     20.10 o 
   4 -15   1      128.30      106.43     23.24 o 
   5 -15   1        0.23       41.65     19.20 o 
   6 -15   1      250.39      216.88     72.25 o 
   7 -15   1      866.83      837.26     40.08 o 
   8 -15   1       95.63      101.23     22.16 o 
   9 -15   1      296.87      343.72     52.63 o 
  10 -15   1      657.55      805.43     70.16 o 
  -9 -14   1        5.87        9.14     19.46 o 
  -8 -14   1      190.92      271.94     41.08 o 
  -7 -14   1      120.54      189.98     25.07 o 
  -6 -14   1      295.12      255.39     25.70 o 
  -5 -14   1      572.53      462.32     30.01 o 
  -4 -14   1      500.78      531.34     30.82 o 
  -3 -14   1      851.45      839.38     35.18 o 
  -2 -14   1     1969.54     2089.86     72.63 o 
  -1 -14   1     3299.10     3405.17     57.59 o 
   0 -14   1     4018.36     4042.31     63.34 o 
   1 -14   1     2184.31     2131.20     42.09 o 
   2 -14   1        0.70        5.05      9.88 o 
   3 -14   1      619.75      667.62     21.64 o 
   4 -14   1       83.49       76.11     32.20 o 
   5 -14   1      209.04      222.45     38.32 o 
   6 -14   1      133.16      121.49     22.00 o 
   7 -14   1       61.32      115.74     21.34 o 
   8 -14   1      536.18      527.98     34.72 o 
   9 -14   1      935.65     1057.11     50.22 o 
  10 -14   1       57.22       51.45     39.32 o 
  11 -14   1      317.23      412.22     57.91 o 
 -10 -13   1       61.02       28.76     45.49 o 
  -9 -13   1        3.45       25.59     19.44 o 
  -8 -13   1        4.22       11.14     24.36 o 
  -7 -13   1      172.15      115.02     20.30 o 
  -6 -13   1      232.76      296.28     26.36 o 
  -5 -13   1      154.17      186.67     22.11 o 
  -4 -13   1      493.35      700.60     32.60 o 
  -3 -13   1      184.74      248.02     22.78 o 
  -2 -13   1      602.90      750.47     31.82 o 
  -1 -13   1     1187.90     1322.19     33.30 o 
   0 -13   1      141.92      158.35     15.70 o 
   1 -13   1      410.76      443.66     18.69 o 
   2 -13   1        8.88       11.60      9.96 o 
   3 -13   1     2213.44     2214.60     36.03 o 
   4 -13   1     6965.62     6915.47     90.82 o 
   5 -13   1     4414.31     4640.38     68.29 o 
   6 -13   1      744.42      733.29     34.98 o 
   7 -13   1      123.82      137.58     21.59 o 
   8 -13   1        3.97        9.93     17.30 o 
   9 -13   1      148.40      108.10     50.19 o 
  10 -13   1      422.12      365.25     53.14 o 
  11 -13   1      144.16      117.54     42.71 o 
  12 -13   1      591.89      809.64     70.24 o 
 -11 -12   1      342.19      344.38     44.96 o 
 -10 -12   1      371.63      490.53     36.28 o 
  -9 -12   1      293.74      236.82     26.63 o 
  -8 -12   1      546.21      528.86     31.98 o 
  -7 -12   1     1145.46      923.73     54.00 o 
  -6 -12   1     1449.05     1373.40     45.06 o 
  -5 -12   1     1476.54     1467.15     59.49 o 
  -4 -12   1      636.24      520.79     28.02 o 
  -3 -12   1     4334.72     4035.87     75.43 o 
  -2 -12   1      734.43      700.29     29.96 o 
  -1 -12   1       83.85      127.43     14.48 o 
   0 -12   1        1.07       16.17     10.01 o 
   1 -12   1      537.40      453.45     17.56 o 
   2 -12   1     4089.68     4145.99     52.80 o 
   3 -12   1     2266.67     2384.94     36.55 o 
   4 -12   1       39.00      146.77     14.36 o 
   5 -12   1      432.65      434.86     20.89 o 
   6 -12   1        6.04      128.29     14.74 o 
   7 -12   1       46.32      215.17     33.45 o 
   8 -12   1     1836.84     1812.08     72.98 o 
   9 -12   1     1441.08     1474.47     48.21 o 
  10 -12   1       33.11       -5.82     17.20 o 
  11 -12   1        0.15      -49.85     33.23 o 
  12 -12   1      546.96      628.84     63.74 o 
  13 -12   1      877.27      870.97     71.97 o 
 -11 -11   1       64.11       86.74     29.62 o 
 -10 -11   1      404.79      399.51     35.58 o 
  -9 -11   1        2.98       34.31     17.30 o 
  -8 -11   1       37.63       53.10     16.97 o 
  -7 -11   1      133.83       83.92     22.58 o 
  -6 -11   1      129.83      114.51     86.24 o 
  -5 -11   1      216.94      196.80     28.64 o 
  -4 -11   1     1754.28     1763.13     46.64 o 
  -3 -11   1     7922.71     7670.12    117.67 o 
  -2 -11   1     8282.69     8232.33    122.59 o 
  -1 -11   1     5378.42     5258.25     68.44 o 
   0 -11   1       41.46       23.09      9.79 o 
   1 -11   1      344.94      309.83     14.52 o 
   2 -11   1        1.92       -1.01      7.88 o 
   3 -11   1      252.47      283.30     14.17 o 
   4 -11   1      238.71      233.57     18.52 o 
   5 -11   1     2991.13     2905.12     54.67 o 
   6 -11   1     8160.98     8472.24    104.36 o 
   7 -11   1     9111.06     8899.17    139.10 o 
   8 -11   1     1832.36     1787.93     50.64 o 
   9 -11   1      103.80       66.33     16.52 o 
  10 -11   1       51.52       54.22     16.40 o 
  11 -11   1      180.00      244.39     45.94 o 
  12 -11   1      343.85      444.22     54.55 o 
  13 -11   1       55.10      129.02     44.34 o 
  14 -11   1       84.24      147.75     44.53 o 
 -12 -10   1        9.38       23.70     25.03 o 
 -11 -10   1        2.58       14.56     23.08 o 
 -10 -10   1      199.84      176.42     24.47 o 
  -9 -10   1      600.75      535.37     56.46 o 
  -8 -10   1      236.97      269.56     24.50 o 
  -7 -10   1      308.91      262.98     23.79 o 
  -6 -10   1        5.55       33.50     13.30 o 
  -5 -10   1        0.24       51.33     15.19 o 
  -4 -10   1      742.58      709.97     28.70 o 
  -3 -10   1      159.85      119.42     26.65 o 
  -2 -10   1      192.48      156.57     17.18 o 
  -1 -10   1     3842.71     3632.93     63.47 o 
   0 -10   1     1201.82     1280.03     31.93 o 
   1 -10   1     2853.79     2847.23     62.36 o 
   2 -10   1     7693.51     7473.12     89.09 o 
   3 -10   1     5767.23     5418.60     68.48 o 
   4 -10   1      641.93      730.12     21.77 o 
   5 -10   1      334.49      394.60     18.44 o 
   6 -10   1     2402.08     2333.74     53.87 o 
   7 -10   1     3501.05     3478.46     57.03 o 
   8 -10   1     1100.53     1224.14     34.12 o 
   9 -10   1      680.85      663.57     26.97 o 
  10 -10   1     1573.35     1683.46     40.54 o 
  11 -10   1     1407.20     1453.27     38.92 o 
  12 -10   1      759.54      791.98     62.72 o 
  13 -10   1      169.27      202.29     43.70 o 
  14 -10   1      412.46      497.21     58.68 o 
 -13  -9   1      122.97      180.65     37.58 o 
 -12  -9   1      493.15      580.42     48.83 o 
 -11  -9   1      540.08      568.32     48.74 o 
 -10  -9   1      497.95      514.38     33.73 o 
  -9  -9   1     1653.17     1750.99     91.33 o 
  -8  -9   1     1006.71      987.61     37.17 o 
  -7  -9   1      226.81      183.83     20.59 o 
  -6  -9   1     1772.88     1842.68     62.12 o 
  -5  -9   1     3684.48     3644.87     97.58 o 
  -4  -9   1     1056.96     1103.01     41.77 o 
  -3  -9   1      917.63      716.52     42.05 o 
  -2  -9   1     1690.80     1703.81     38.52 o 
  -1  -9   1     6283.29     6840.06    100.19 o 
   0  -9   1    11201.63    11537.15    128.02 o 
   1  -9   1     7553.85     7972.44     92.64 o 
   2  -9   1     3637.46     4031.39     53.32 o 
   3  -9   1      594.73      645.62     17.90 o 
   4  -9   1     2527.38     2814.82     70.13 o 
   5  -9   1      173.36      277.99     20.68 o 
   6  -9   1       61.35      117.01     15.01 o 
   7  -9   1       80.26      143.63     14.74 o 
   8  -9   1      134.46      124.11     20.38 o 
   9  -9   1       32.76       71.04     14.31 o 
  10  -9   1      212.46      176.67     38.09 o 
  11  -9   1      761.87      666.18     27.31 o 
  12  -9   1      872.59      773.73     61.17 o 
  13  -9   1       14.59       36.26     36.22 o 
  14  -9   1       42.69      110.99     38.33 o 
  15  -9   1       55.33      131.57     42.71 o 
 -13  -8   1        1.98       19.51     24.41 o 
 -12  -8   1        0.32       75.74     26.74 o 
 -11  -8   1        3.88       28.70     24.03 o 
 -10  -8   1      225.06      253.08     36.12 o 
  -9  -8   1      510.62      543.89     30.05 o 
  -8  -8   1      108.10       78.64     16.11 o 
  -7  -8   1       14.53       11.43     13.91 o 
  -6  -8   1        1.82        1.29     11.35 o 
  -5  -8   1        6.60        8.44     11.59 o 
  -4  -8   1     8061.01     7291.38    600.13 o 
  -3  -8   1    10721.60    11003.53    150.60 o 
  -2  -8   1     1073.87     1034.15     37.64 o 
  -1  -8   1       29.46       87.16     11.28 o 
   0  -8   1     2586.66     2735.90     60.14 o 
   1  -8   1       66.74      104.82      9.21 o 
   2  -8   1     3611.30     4074.63     52.37 o 
   3  -8   1      281.43      284.04     12.78 o 
   4  -8   1    13239.72    13674.09    262.10 o 
   5  -8   1    13817.15    13427.61    188.22 o 
   6  -8   1     4451.82     4611.82     64.90 o 
   7  -8   1     1505.21     1554.56     33.57 o 
   8  -8   1      435.87      468.43     20.96 o 
   9  -8   1      623.47      621.01     24.38 o 
  10  -8   1      414.40      369.26     29.94 o 
  11  -8   1        8.69       28.32     13.07 o 
  12  -8   1      353.69      432.32     24.82 o 
  13  -8   1      984.36     1011.12     66.89 o 
  14  -8   1      543.09      514.76     56.58 o 
  15  -8   1       22.75       26.24     33.81 o 
 -14  -7   1       11.74        8.77     26.90 o 
 -13  -7   1       36.18       31.18     25.09 o 
 -12  -7   1      779.96      816.86     54.54 o 
 -11  -7   1     3171.14     2998.57     99.91 o 
 -10  -7   1     2936.46     3077.46     97.40 o 
  -9  -7   1     1608.46     1573.40     45.30 o 
  -8  -7   1      803.36      844.79     32.22 o 
  -7  -7   1     1478.47     1685.17     43.80 o 
  -6  -7   1     3307.98     3292.80     70.85 o 
  -5  -7   1    10043.70     9525.79    144.92 o 
  -4  -7   1     6535.83     6105.12    164.19 o 
  -3  -7   1       23.57       67.55     16.49 o 
  -2  -7   1     2337.57     1911.84     51.36 o 
  -1  -7   1      430.63      596.50     19.94 o 
   0  -7   1        5.89      137.57     15.92 o 
   1  -7   1     2510.49     2721.68     37.85 o 
   2  -7   1      353.28      367.73     13.16 o 
   3  -7   1     2071.91     2240.41     32.67 o 
   4  -7   1     1203.05     1137.02     45.48 o 
   5  -7   1     2522.18     2534.21     48.86 o 
   6  -7   1     3461.64     3737.57     54.13 o 
   7  -7   1      437.87      517.48     20.63 o 
   8  -7   1     2379.74     2376.85     57.06 o 
   9  -7   1     3792.43     3746.92     58.38 o 
  10  -7   1     1345.43     1265.33     32.48 o 
  11  -7   1       92.09      111.70     14.98 o 
  12  -7   1      503.44      528.42     25.53 o 
  13  -7   1     1057.38     1257.16     70.67 o 
  14  -7   1     1029.84      958.54     64.58 o 
  15  -7   1      281.42      237.59     44.74 o 
 -14  -6   1       62.39      122.23     32.88 o 
 -13  -6   1       13.52       14.85     26.03 o 
 -12  -6   1        1.11       40.08     22.75 o 
 -11  -6   1     1495.05     1447.69     66.79 o 
 -10  -6   1      894.31      813.18     48.07 o 
  -9  -6   1      145.58      153.80     27.57 o 
  -8  -6   1       80.37      100.07     15.99 o 
  -7  -6   1     3442.25     3272.62     62.53 o 
  -6  -6   1     2889.92     2705.04     53.66 o 
  -5  -6   1     1960.72     1923.72     41.86 o 
  -4  -6   1     2305.63     1894.15     75.55 o 
  -2  -6   1    51175.74    51110.69    614.83 o 
  -1  -6   1    43228.38    45291.17    544.88 o 
   0  -6   1    15249.65    16252.05    203.21 o 
   1  -6   1     2949.51     2962.91     38.72 o 
   2  -6   1     1384.58     1435.80     23.09 o 
   3  -6   1       49.99      139.88     24.21 o 
   4  -6   1     2302.66     2544.05    100.75 o 
   5  -6   1        2.09       44.60      9.45 o 
   6  -6   1     1017.55     1271.38     26.94 o 
   7  -6   1     8454.83     9088.03    108.91 o 
   8  -6   1     7950.02     7776.89     97.42 o 
   9  -6   1      236.93      212.72     15.65 o 
  10  -6   1      198.46      209.12     18.88 o 
  11  -6   1        0.46       58.04     13.82 o 
  12  -6   1        0.77       24.16     13.93 o 
  13  -6   1      235.93      217.99     25.51 o 
  14  -6   1       68.59      127.75     36.62 o 
  15  -6   1        0.56       29.16     33.86 o 
  16  -6   1       87.79      247.29     44.64 o 
 -15  -5   1      107.62      106.42     32.26 o 
 -14  -5   1        0.85       25.06     25.24 o 
 -13  -5   1        1.62       42.89     24.13 o 
 -12  -5   1        3.84       26.12     21.58 o 
 -11  -5   1      288.89      185.60     30.78 o 
 -10  -5   1       27.44       10.97     19.86 o 
  -9  -5   1      166.03      150.67     27.36 o 
  -8  -5   1      771.39     1037.57     33.78 o 
  -7  -5   1       12.59       48.33      7.69 o 
  -6  -5   1     1912.31     1765.13     28.50 o 
  -5  -5   1     1635.81     1349.74     18.94 o 
  -4  -5   1        2.27       35.54      6.45 o 
  -3  -5   1     2478.72     2623.96     62.15 o 
  -2  -5   1     3908.92     3612.34     55.50 o 
  -1  -5   1     7024.01     8050.25    115.98 o 
   0  -5   1     1419.47     1389.01     29.35 o 
   1  -5   1      115.82       68.14      6.25 o 
   2  -5   1     7742.45     7853.85     84.22 o 
   3  -5   1    12225.72    12295.61    191.64 o 
   4  -5   1    18970.06    19633.79    323.60 o 
   5  -5   1      975.43     1100.30     32.41 o 
   6  -5   1     1294.25     1289.36     26.40 o 
   7  -5   1     3396.82     3147.83     47.39 o 
   8  -5   1     4058.16     3822.49     55.97 o 
   9  -5   1        0.71       -6.74      8.76 o 
  10  -5   1     4366.15     4521.38     72.86 o 
  11  -5   1     2236.83     2094.59     47.54 o 
  12  -5   1      132.02      132.02     13.50 o 
  13  -5   1      761.19      832.75     25.38 o 
  14  -5   1      232.89      226.59     40.40 o 
  15  -5   1      297.25      323.31     45.24 o 
  16  -5   1      551.05      555.35     55.98 o 
 -15  -4   1       77.84       62.06     28.12 o 
 -14  -4   1      401.15      339.39     40.58 o 
 -13  -4   1      784.19      802.55     50.87 o 
 -12  -4   1     1407.63     1398.21     63.14 o 
 -11  -4   1      658.26      806.63     47.66 o 
 -10  -4   1       86.06       71.45     24.39 o 
  -9  -4   1      824.01      851.77     43.96 o 
  -8  -4   1     5582.84     5768.98     86.98 o 
  -7  -4   1     1308.77     1247.23     32.54 o 
  -6  -4   1     3500.48     3381.69     45.09 o 
  -5  -4   1     8674.00     8953.63     85.23 o 
  -4  -4   1     2824.88     3058.84     33.11 o 
  -3  -4   1     2323.78     2575.30     33.74 o 
  -2  -4   1      391.41      224.40     52.08 o 
  -1  -4   1     3291.69     2793.85     42.54 o 
   0  -4   1    23979.84    27629.33    332.32 o 
   1  -4   1    27744.92    28562.08    282.88 o 
   2  -4   1      745.13      957.85     17.09 o 
   3  -4   1     3956.23     4222.18     63.70 o 
   4  -4   1     1027.29     1739.57     46.01 o 
   5  -4   1     1428.37      926.84     39.15 o 
   6  -4   1     2387.82     2509.25     38.73 o 
   7  -4   1     8581.60     8833.60    104.62 o 
   8  -4   1       48.36       67.34     11.41 o 
   9  -4   1       15.60       -8.17      8.66 o 
  10  -4   1      276.16      268.19     14.28 o 
  11  -4   1     2967.12     2702.82     51.64 o 
  12  -4   1     3753.60     3894.42     53.71 o 
  13  -4   1      289.52      281.62     17.71 o 
  14  -4   1       77.51       72.37     19.28 o 
  15  -4   1      156.38      151.26     36.14 o 
  16  -4   1       94.60      128.16     35.51 o 
 -15  -3   1      167.80       58.26     28.96 o 
 -14  -3   1       13.43      -11.69     22.02 o 
 -13  -3   1        4.62      -22.36     20.62 o 
 -12  -3   1       54.06       57.13     22.31 o 
 -11  -3   1     1138.27     1145.89     56.64 o 
 -10  -3   1        5.87      -26.45     17.64 o 
  -9  -3   1     1082.07     1117.46     30.97 o 
  -8  -3   1     1548.85     1627.72     37.29 o 
  -7  -3   1      561.03      535.23     19.82 o 
  -6  -3   1     2156.10     2297.32     29.49 o 
  -5  -3   1    14415.88    16009.27    145.25 o 
  -4  -3   1     8375.56     9437.56     87.76 o 
  -3  -3   1    22602.27    22466.53    254.61 o 
  -2  -3   1     1799.81     2814.82     61.30 o 
  -1  -3   1     2595.91     2498.52     37.19 o 
   0  -3   1    16030.63    16516.62    200.28 o 
   1  -3   1    20698.80    21305.62    211.53 o 
   2  -3   1     8171.29     9161.61    129.42 o 
   3  -3   1     7401.11     6513.43     90.78 o 
   4  -3   1    19387.81    19064.25    248.78 o 
   5  -3   1    21874.20    22164.11    289.67 o 
   6  -3   1    10545.31    11686.21    130.66 o 
   7  -3   1      505.70      767.30     30.91 o 
   8  -3   1       94.97      184.25     13.75 o 
   9  -3   1       68.49       85.64      9.46 o 
  10  -3   1      156.87      165.14     12.15 o 
  11  -3   1       13.63        5.10      9.22 o 
  12  -3   1      624.48      656.35     28.27 o 
  13  -3   1      620.81      701.87     63.48 o 
  14  -3   1       61.91       48.56     19.94 o 
  15  -3   1        1.12       13.32     47.30 o 
  16  -3   1       49.61      115.57     33.34 o 
 -15  -2   1        0.07       12.51     24.91 o 
 -14  -2   1       14.08       12.27     21.53 o 
 -13  -2   1        2.54      -15.35     19.12 o 
 -12  -2   1      718.97      723.38     45.52 o 
 -11  -2   1     1162.89     1084.59     53.61 o 
 -10  -2   1      131.59      105.05     15.35 o 
  -9  -2   1      661.71      570.64     28.90 o 
  -8  -2   1      625.21      539.74     22.54 o 
  -7  -2   1      633.32      900.91     25.22 o 
  -6  -2   1      349.03      318.31     15.94 o 
  -5  -2   1     2288.25     2315.22     32.47 o 
  -4  -2   1      529.00      485.86     17.30 o 
  -3  -2   1    10332.03    10221.52     92.87 o 
  -2  -2   1    38397.58    36973.23    389.36 o 
  -1  -2   1    17156.81    17808.84    305.61 o 
   0  -2   1    46243.29    45477.49   1040.01 o 
   1  -2   1    14523.20    14453.11    186.51 o 
   2  -2   1    12173.79    15558.25    201.03 o 
   3  -2   1     2583.49     2290.55     37.04 o 
   4  -2   1     2513.09     3099.81    100.57 o 
   5  -2   1     4036.67     3927.93     61.54 o 
   6  -2   1    22607.25    24091.72    254.72 o 
   7  -2   1      761.90      789.93     17.23 o 
   8  -2   1     7354.67     6643.44     70.87 o 
   9  -2   1     6067.93     5640.81     63.85 o 
  10  -2   1     3562.18     3572.40     56.93 o 
  11  -2   1       86.60      120.63     12.14 o 
  12  -2   1     1718.20     1680.76     43.11 o 
  13  -2   1     2390.02     2437.76     48.22 o 
  14  -2   1      527.56      662.33     28.24 o 
  15  -2   1      542.15      588.90     33.05 o 
  16  -2   1        7.77       33.09     24.61 o 
 -16  -1   1        4.50       95.21     30.63 o 
 -15  -1   1      237.12      181.71     33.78 o 
 -14  -1   1      529.66      615.22     46.40 o 
 -13  -1   1      970.90     1145.02     57.81 o 
 -12  -1   1      551.62      627.47     44.94 o 
 -11  -1   1     1828.37     1850.71     46.19 o 
 -10  -1   1     2258.90     2011.24     45.92 o 
  -9  -1   1     1545.94     1168.57     33.28 o 
  -8  -1   1      606.16      661.12     76.63 o 
  -7  -1   1    10090.46     9674.15    132.63 o 
  -6  -1   1    18480.62    18551.25    298.36 o 
  -5  -1   1     5421.97     5293.86     62.67 o 
  -4  -1   1     4199.51     4443.06     52.64 o 
  -3  -1   1     1393.63     1775.09     24.40 o 
  -2  -1   1    40657.71    45173.66    411.70 o 
  -1  -1   1     9305.84     9570.58    121.85 o 
   1  -1   1     9209.79    10986.12    265.31 o 
   2  -1   1     4441.19     3743.23    449.08 o 
   3  -1   1     1195.62     1149.11     22.41 o 
   4  -1   1      197.70      393.34     14.57 o 
   5  -1   1      886.11      888.50     28.35 o 
   6  -1   1      242.74      378.38     12.86 o 
   7  -1   1      574.40      738.85     16.93 o 
   8  -1   1      725.49      907.33     25.65 o 
   9  -1   1      390.91      319.18     13.97 o 
  10  -1   1     1780.34     1691.85     49.38 o 
  11  -1   1      487.22      439.07     21.88 o 
  12  -1   1      414.36      452.95     28.07 o 
  13  -1   1      297.15      357.04     22.09 o 
  14  -1   1      196.50      142.88     17.86 o 
  15  -1   1       89.15      160.02     22.82 o 
  16  -1   1      119.72      123.82     29.93 o 
 -16   0   1      527.71      390.24     44.51 o 
 -15   0   1       45.30       49.30     26.67 o 
 -14   0   1       66.32       97.61     21.09 o 
 -13   0   1       20.62       78.73     28.10 o 
 -12   0   1        0.95       37.57     16.42 o 
 -11   0   1      172.06      161.38     19.65 o 
 -10   0   1      362.64      459.61     23.91 o 
  -9   0   1       68.22       57.74     13.54 o 
  -8   0   1      334.54      329.98     19.94 o 
  -7   0   1       67.91       45.61     16.68 o 
  -6   0   1     6623.83     7592.00    105.83 o 
  -5   0   1    33597.07    34375.11    518.70 o 
  -4   0   1    20025.58    18566.72    205.37 o 
  -3   0   1      138.38      207.86     12.80 o 
  -2   0   1       11.17       -2.07      5.58 o 
  -1   0   1        1.43       -5.71      6.28 o 
   2   0   1    23606.82    26434.20    303.22 o 
   3   0   1    74855.16    79535.57    979.26 o 
   4   0   1    43396.77    42068.08    513.87 o 
   5   0   1     7361.95     8117.48     88.85 o 
   6   0   1     1906.43     2111.98     36.95 o 
   7   0   1    11983.36    12042.29    131.45 o 
   8   0   1     4943.42     4910.74     76.65 o 
   9   0   1     3203.89     3460.22     72.33 o 
  10   0   1       37.03       40.01     12.89 o 
  11   0   1     3989.92     4245.71     76.18 o 
  12   0   1     4025.50     3899.93     62.08 o 
  13   0   1      621.30      596.57     25.79 o 
  14   0   1      120.85       79.21     19.50 o 
  15   0   1        2.18       11.15     17.86 o 
  16   0   1       75.94      109.02     30.53 o 
 -16   1   1        1.19       27.83     28.36 o 
 -15   1   1        7.90        6.46     21.89 o 
 -14   1   1       91.56       96.76     28.23 o 
 -13   1   1     3602.27     3715.17     62.83 o 
 -12   1   1     5798.22     5769.61     81.95 o 
 -11   1   1     2213.08     2176.09     42.17 o 
 -10   1   1      191.41      180.59     18.84 o 
  -9   1   1      975.19      997.85     57.93 o 
  -8   1   1     1717.80     1747.09     58.86 o 
  -7   1   1     2876.50     2855.05     84.90 o 
  -6   1   1      575.06      879.86     43.61 o 
  -5   1   1     2474.79     3331.44     52.93 o 
  -4   1   1    32134.16    32901.37    475.52 o 
  -3   1   1    36688.56    36092.19    548.96 o 
  -2   1   1     4152.00     4553.45     60.57 o 
  -1   1   1     7890.24     7679.85    194.01 o 
   2   1   1      289.16      151.38     18.28 o 
   3   1   1     7011.14     7843.85    218.64 o 
   4   1   1      506.96      687.95     14.62 o 
   5   1   1     8943.93     9189.82     98.03 o 
   6   1   1      773.36      570.24     28.08 o 
   7   1   1    21303.36    20482.49    259.17 o 
   8   1   1    14625.34    14772.10    252.68 o 
   9   1   1     1380.64     1554.54     43.26 o 
  10   1   1     1184.12     1488.12     38.38 o 
  11   1   1     4039.27     3871.81     71.11 o 
  12   1   1     4611.47     4608.98     82.37 o 
  13   1   1     2473.72     2280.71     79.94 o 
  14   1   1      497.16      533.27     41.74 o 
  15   1   1       69.39       85.62     21.33 o 
  16   1   1       52.05       35.67     24.97 o 
 -16   2   1       88.47      183.40     35.88 o 
 -15   2   1       70.87      152.26     32.28 o 
 -14   2   1        3.88       34.22     16.58 o 
 -13   2   1      158.96      107.53     18.08 o 
 -12   2   1     1204.27     1260.74     34.46 o 
 -11   2   1     1943.31     1877.45     39.12 o 
 -10   2   1      123.34      147.01     14.33 o 
  -9   2   1      959.31     1036.42     26.08 o 
  -8   2   1     3883.84     3752.89     45.89 o 
  -7   2   1     1647.55     1701.35     30.30 o 
  -6   2   1     1463.42     1639.89     28.21 o 
  -5   2   1    12223.25    12805.09    139.03 o 
  -4   2   1    23333.42    25672.05    266.08 o 
  -3   2   1    13692.49    11743.49    124.55 o 
  -2   2   1    65642.92    63500.20    574.50 o 
  -1   2   1    12697.04    12798.61    146.99 o 
   0   2   1    18632.33    21007.96    311.94 o 
   1   2   1     9155.70     9546.14     80.56 o 
   2   2   1     1517.62     1057.26     19.11 o 
   3   2   1      718.78      840.61     14.04 o 
   4   2   1     3325.24     2934.84     35.95 o 
   5   2   1    22473.67    20638.62    253.91 o 
   6   2   1    16967.21    17360.73    198.99 o 
   7   2   1     9415.25     9850.37    132.79 o 
   8   2   1      141.42      205.36     15.93 o 
   9   2   1       15.34       49.23     13.15 o 
  10   2   1        1.32       15.63     11.52 o 
  11   2   1       62.67       32.66     13.63 o 
  12   2   1        2.37        9.82     21.90 o 
  13   2   1      127.87      228.91     33.06 o 
  14   2   1        5.79       19.49     22.44 o 
  15   2   1      180.55      199.73     33.20 o 
  16   2   1      346.53      237.53     28.91 o 
 -16   3   1        2.84       22.87     26.65 o 
 -15   3   1       55.18       38.48     18.29 o 
 -14   3   1      224.51      217.36     46.81 o 
 -13   3   1       27.09       31.38     26.00 o 
 -12   3   1       36.74       55.49     16.22 o 
 -11   3   1      496.45      513.55     28.48 o 
 -10   3   1     4372.23     3934.98     50.85 o 
  -9   3   1      544.94      472.51     34.56 o 
  -8   3   1     2110.61     2414.75     39.70 o 
  -7   3   1       70.11       52.53      8.50 o 
  -6   3   1      277.07      549.40     22.56 o 
  -5   3   1      865.87     1251.72     25.02 o 
  -4   3   1       45.20       70.66      6.96 o 
  -3   3   1      808.35      275.03     11.03 o 
  -2   3   1     6084.62     5360.02     59.83 o 
  -1   3   1     5572.96     3558.08     40.30 o 
   0   3   1     6389.66     6293.82     82.54 o 
   1   3   1     1407.08     1311.37     28.26 o 
   2   3   1     9638.83     8744.10    140.62 o 
   3   3   1     1000.89      906.79     28.93 o 
   4   3   1       11.50       18.58      5.86 o 
   5   3   1      605.34      460.27     20.25 o 
   6   3   1      258.56      191.24     13.23 o 
   7   3   1      514.83      638.00     17.69 o 
   8   3   1     4715.24     4437.45     57.70 o 
   9   3   1     8201.84     7995.58    115.04 o 
  10   3   1     2142.18     2318.98     47.60 o 
  11   3   1      489.23      500.75     39.00 o 
  12   3   1      542.69      625.07     44.35 o 
  13   3   1      845.20      933.24     54.38 o 
  14   3   1      979.73     1097.83     60.04 o 
  15   3   1      528.34      517.13     43.78 o 
  16   3   1       47.18       31.68     25.20 o 
 -16   4   1      112.49      131.77     33.18 o 
 -15   4   1      633.51      708.87     36.82 o 
 -14   4   1      871.63     1198.97     44.01 o 
 -13   4   1     2318.06     2418.88    205.71 o 
 -12   4   1      495.07      535.77     24.99 o 
 -11   4   1      373.14      344.88     16.70 o 
 -10   4   1     3999.87     4249.39     62.83 o 
  -9   4   1     5206.11     4958.87     68.00 o 
  -8   4   1     2023.48     1754.97     32.81 o 
  -7   4   1       26.08       42.28     10.26 o 
  -6   4   1     9760.15     9813.20    111.71 o 
  -5   4   1    12429.02    12777.64    139.87 o 
  -4   4   1     1330.73     1218.61     24.74 o 
  -3   4   1      165.35      261.64     13.79 o 
  -2   4   1     4546.63     5372.89     61.57 o 
  -1   4   1    12491.17    11704.26    121.00 o 
   0   4   1    11643.37    11655.44    119.12 o 
   1   4   1     1121.58     1709.27     45.65 o 
   2   4   1     8199.08     8300.80     86.39 o 
   3   4   1     1346.85     1003.11     23.73 o 
   4   4   1     2071.39     1649.35     53.29 o 
   5   4   1       42.14       25.84      4.67 o 
   6   4   1     2333.37     2892.80     38.61 o 
   7   4   1      383.80      575.82     16.04 o 
   8   4   1      202.82      236.07     12.86 o 
   9   4   1     1221.00     1314.55     32.04 o 
  10   4   1      849.37      677.74     40.08 o 
  11   4   1      747.44      625.75     41.49 o 
  12   4   1       29.38       22.51     21.17 o 
  13   4   1        8.64       -9.39     19.53 o 
  14   4   1      127.17      156.99     32.03 o 
  15   4   1      103.91      105.98     30.09 o 
 -16   5   1      172.11      236.71     39.70 o 
 -15   5   1      166.22      206.75     38.69 o 
 -14   5   1        5.44       24.08     31.97 o 
 -13   5   1      163.71      225.96     42.20 o 
 -12   5   1      562.42      456.96     30.15 o 
 -11   5   1      174.58      206.08     27.57 o 
 -10   5   1     1511.79     1479.19     33.41 o 
  -9   5   1      858.80      934.56     26.67 o 
  -8   5   1      614.63      608.62     20.56 o 
  -7   5   1      932.72     1234.59     26.51 o 
  -6   5   1    18235.59    19195.70    206.90 o 
  -5   5   1    43020.45    43921.80    453.06 o 
  -4   5   1     8907.47     8924.13    100.49 o 
  -3   5   1      138.63      187.73     10.68 o 
  -2   5   1      162.95      243.26     13.44 o 
  -1   5   1      427.09      424.55     16.03 o 
   0   5   1       63.22        6.71      8.18 o 
   1   5   1      125.16      176.40     13.00 o 
   2   5   1     4320.09     3392.09     96.98 o 
   3   5   1    16229.90    16154.14    204.01 o 
   4   5   1    16015.45    15507.60    198.24 o 
   5   5   1    18033.19    18282.03    232.97 o 
   6   5   1      490.65      557.02     22.74 o 
   7   5   1      376.87      303.04     16.54 o 
   8   5   1      691.55      627.21     26.27 o 
   9   5   1        7.22       20.10     12.33 o 
  10   5   1       15.08        1.18     19.26 o 
  11   5   1        9.48       30.78     20.83 o 
  12   5   1      410.24      400.16     39.40 o 
  13   5   1        1.42       -3.53     21.74 o 
  14   5   1       12.36        4.29     23.49 o 
  15   5   1        5.88       19.32     26.85 o 
 -15   6   1        1.54       60.67     32.13 o 
 -14   6   1       92.43       55.21     19.30 o 
 -13   6   1     1311.36     1364.40     46.75 o 
 -12   6   1     2280.87     2071.64    117.94 o 
 -11   6   1     2367.50     2187.73     42.85 o 
 -10   6   1     2232.62     2275.44     44.97 o 
  -9   6   1       59.25      101.75     16.41 o 
  -8   6   1     1331.59     1430.12     30.82 o 
  -7   6   1     7098.53     6728.73     84.00 o 
  -6   6   1     3471.19     3119.19     47.28 o 
  -5   6   1       31.45      162.42     10.72 o 
  -4   6   1     1632.91     1739.27     29.16 o 
  -3   6   1      921.72      693.63     21.87 o 
  -2   6   1     8489.87     9110.62    132.86 o 
  -1   6   1    10535.25    10241.81     94.75 o 
   0   6   1    13502.09    15119.99    155.74 o 
   1   6   1    13840.00    14671.28    151.12 o 
   2   6   1      752.34      921.30     20.17 o 
   3   6   1      463.51      362.76     16.77 o 
   4   6   1     4301.74     4233.86     67.12 o 
   5   6   1      159.71      232.13     16.44 o 
   6   6   1      408.39      348.86     19.76 o 
   7   6   1     3528.92     3523.09     64.23 o 
   8   6   1     3375.77     3813.83     70.17 o 
   9   6   1     1774.68     1554.71     42.28 o 
  10   6   1      733.04      707.26     33.04 o 
  11   6   1      902.82      963.13     52.05 o 
  12   6   1     1348.24     1323.82     63.06 o 
  13   6   1     1257.33     1266.74     63.83 o 
  14   6   1      395.31      405.43     44.82 o 
  15   6   1        4.26       27.12     25.92 o 
 -15   7   1      342.27      497.35     53.69 o 
 -14   7   1        9.24       71.48     33.69 o 
 -13   7   1      206.67      288.56     35.07 o 
 -12   7   1      802.54      767.24     57.12 o 
 -11   7   1      949.30     1029.05     39.28 o 
 -10   7   1      463.52      504.15     22.33 o 
  -9   7   1      881.10      853.52     24.91 o 
  -8   7   1     8621.93     8614.42    105.48 o 
  -7   7   1     8952.06     8687.35    104.95 o 
  -6   7   1     2622.15     2524.78     40.31 o 
  -5   7   1       63.98       76.70      9.47 o 
  -4   7   1     3475.79     3431.76     47.73 o 
  -3   7   1    11344.21    11506.62    155.10 o 
  -2   7   1    32226.38    32404.28    328.19 o 
  -1   7   1     3205.74     3763.18     41.64 o 
   0   7   1     4143.54     4255.12     66.57 o 
   1   7   1    10556.10    11376.89    120.97 o 
   2   7   1     2013.11     2370.00     32.98 o 
   3   7   1      527.18      562.34     14.45 o 
   4   7   1      266.17      293.07     17.50 o 
   5   7   1     1165.12     1084.37     30.99 o 
   6   7   1       72.49      117.58     14.70 o 
   7   7   1       20.63       14.36     11.52 o 
   8   7   1      930.04      907.84     32.77 o 
   9   7   1      433.99      418.24     25.56 o 
  10   7   1      194.44      213.63     25.21 o 
  11   7   1      338.31      247.87     34.28 o 
  12   7   1      222.65      133.37     30.96 o 
  13   7   1       59.06       86.70     28.69 o 
  14   7   1       18.55       24.65     26.69 o 
 -14   8   1        0.04       88.78     35.60 o 
 -13   8   1      191.53      220.90     42.34 o 
 -12   8   1       48.27       89.39     35.36 o 
 -11   8   1        3.89       28.02     31.92 o 
 -10   8   1      341.02      307.59     19.24 o 
  -9   8   1      152.51      160.16     14.27 o 
  -8   8   1      164.06      116.05     15.43 o 
  -7   8   1     2432.73     2555.11     43.28 o 
  -6   8   1     3107.69     2860.78     44.95 o 
  -5   8   1      230.54      193.32     15.70 o 
  -4   8   1     2584.12     2700.94     51.18 o 
  -3   8   1     4477.60     4265.77     69.37 o 
  -2   8   1       76.67       91.63      9.42 o 
  -1   8   1      735.69      823.46     24.87 o 
   0   8   1    29170.74    30511.31    307.41 o 
   1   8   1    46557.74    46795.88    465.69 o 
   2   8   1    16990.23    17207.55    178.71 o 
   3   8   1     3039.86     3415.78     52.12 o 
   4   8   1     1730.50     2007.24     43.27 o 
   5   8   1     1112.28     1196.13     33.51 o 
   6   8   1     1243.66     1046.22     32.94 o 
   7   8   1     1047.19     1151.43     36.11 o 
   8   8   1       11.52        9.97     22.18 o 
   9   8   1     2077.75     2157.71     62.35 o 
  10   8   1     5422.72     5345.42     97.54 o 
  11   8   1      525.46      478.18     32.79 o 
  12   8   1      293.38      282.26     37.91 o 
  13   8   1       99.81       49.81     29.30 o 
  14   8   1       59.62       96.49     32.77 o 
 -14   9   1     1080.44     1209.88     73.29 o 
 -13   9   1     1228.52     1234.67     72.47 o 
 -12   9   1      503.77      423.63     49.32 o 
 -11   9   1      242.13      209.38     39.15 o 
 -10   9   1     1247.66     1171.81     32.45 o 
  -9   9   1     2020.81     1985.64     42.30 o 
  -8   9   1      850.31      767.42     30.41 o 
  -7   9   1      393.89      363.20     19.13 o 
  -6   9   1     1229.11     1301.66     30.06 o 
  -5   9   1     4948.43     4879.23     81.23 o 
  -4   9   1       45.33       92.85     14.28 o 
  -3   9   1     2755.58     2579.53     50.69 o 
  -2   9   1       22.89       47.12      7.63 o 
  -1   9   1     1500.83     1318.57     22.98 o 
   0   9   1     2999.03     2524.21     38.28 o 
   1   9   1      158.97      173.85     11.20 o 
   2   9   1     4053.91     3739.64     49.46 o 
   3   9   1     2664.17     2439.74     47.40 o 
   4   9   1       14.19        3.84      6.13 o 
   5   9   1     7447.80     7364.75    112.49 o 
   6   9   1     4989.04     4961.49     90.46 o 
   7   9   1     1772.06     2070.43     50.62 o 
   8   9   1      466.14      553.41     28.30 o 
   9   9   1      228.65      302.30     25.66 o 
  10   9   1      780.66      755.45     35.43 o 
  11   9   1      956.55      939.31     55.97 o 
  12   9   1      361.97      316.17     40.32 o 
  13   9   1        4.49       36.07     27.34 o 
 -14  10   1       53.94      183.32     43.36 o 
 -13  10   1      294.11      360.51     50.96 o 
 -12  10   1      112.90       97.02     37.76 o 
 -11  10   1        0.47       12.96     32.53 o 
 -10  10   1      880.03      609.58     56.31 o 
  -9  10   1      571.46      575.30     25.35 o 
  -8  10   1       45.58       57.14     13.08 o 
  -7  10   1      419.56      477.06     27.19 o 
  -6  10   1     3760.91     3555.41     67.54 o 
  -5  10   1    10944.34    11249.52    172.51 o 
  -4  10   1     9919.00     9949.65    143.77 o 
  -3  10   1     1280.48     1231.24     23.23 o 
  -2  10   1      632.51      665.32     17.74 o 
  -1  10   1     2632.19     2721.60     36.66 o 
   0  10   1      723.85      825.78     22.17 o 
   1  10   1       73.20      145.48     11.90 o 
   2  10   1      499.85      535.68     19.86 o 
   3  10   1     7582.57     7154.03    146.58 o 
   4  10   1     2115.14     1988.21     65.82 o 
   5  10   1     1051.83      987.93     32.71 o 
   6  10   1      140.00      154.33     19.42 o 
   7  10   1       10.21      -10.16     16.90 o 
   8  10   1        7.76       47.65     15.52 o 
   9  10   1      125.51      147.16     21.04 o 
  10  10   1       97.48       73.06     19.72 o 
  11  10   1      133.84      193.06     25.73 o 
  12  10   1       57.84      107.50     32.67 o 
  13  10   1       45.50       26.35     27.63 o 
 -14  11   1        2.53       85.01     39.15 o 
 -13  11   1      124.45      119.94     41.35 o 
 -12  11   1     1039.79     1047.24     66.53 o 
 -11  11   1      947.25      885.48     64.45 o 
 -10  11   1        1.66       12.01     33.77 o 
  -9  11   1      127.51       84.85     16.00 o 
  -8  11   1      306.43      295.07     24.70 o 
  -7  11   1      746.48      772.81     68.35 o 
  -6  11   1      542.87      676.11     30.79 o 
  -5  11   1       89.16      200.04     27.03 o 
  -4  11   1      175.70      205.11     15.20 o 
  -3  11   1      529.96      534.01     17.99 o 
  -2  11   1      850.53      832.92     20.61 o 
  -1  11   1     8390.32     8050.43     83.83 o 
   0  11   1     5995.29     6287.91     68.64 o 
   1  11   1     3218.63     3194.46     62.00 o 
   2  11   1     1416.10     1276.73     51.01 o 
   3  11   1     1218.21     1059.53     32.70 o 
   4  11   1     1980.70     1774.62     61.73 o 
   5  11   1     2447.04     2110.38     73.74 o 
   6  11   1        3.96       26.11     14.86 o 
   7  11   1     1294.06     1223.61     41.58 o 
   8  11   1     1475.20     1334.28     45.09 o 
   9  11   1     1037.43     1129.22     42.67 o 
  10  11   1      436.69      368.76     29.94 o 
  11  11   1       37.85       62.72     21.28 o 
  12  11   1      289.91      257.48     29.50 o 
 -13  12   1       34.37       63.10     39.63 o 
 -12  12   1       57.62       60.82     38.04 o 
 -11  12   1      832.72      938.64     67.72 o 
 -10  12   1      890.50     1040.55     69.41 o 
  -9  12   1       51.86       -9.69     33.66 o 
  -8  12   1      199.52      160.53     21.50 o 
  -7  12   1     2508.20     2360.97     57.50 o 
  -6  12   1     3359.39     3016.32     65.18 o 
  -5  12   1      389.48      473.48     21.31 o 
  -4  12   1       92.38      159.77     15.10 o 
  -3  12   1     2986.81     2987.87     41.91 o 
  -2  12   1     3597.63     3575.20     46.97 o 
  -1  12   1      827.49      768.78     21.06 o 
   0  12   1        1.33       38.85      9.66 o 
   1  12   1      474.49      383.04     21.09 o 
   2  12   1     1407.51     1221.36     36.22 o 
   3  12   1       88.39       68.67     15.68 o 
   4  12   1      259.34      196.75     21.09 o 
   5  12   1       92.21      117.82     19.68 o 
   6  12   1        0.74       34.61     14.89 o 
   7  12   1       12.57        1.02     14.43 o 
   8  12   1      332.17      356.42     49.52 o 
   9  12   1      345.40      283.01     27.31 o 
  10  12   1      154.84      131.81     23.11 o 
  11  12   1       20.07       48.71     29.12 o 
 -12  13   1      134.97      129.58     44.07 o 
 -11  13   1      526.69      499.61     58.63 o 
 -10  13   1      100.56      138.83     40.80 o 
  -9  13   1        0.02      -21.12     30.15 o 
  -8  13   1      593.78      515.48     32.28 o 
  -7  13   1     4485.00     4516.62     87.28 o 
  -6  13   1     4107.13     4375.97     99.73 o 
  -5  13   1       92.42      115.87     14.53 o 
  -4  13   1      307.84      320.48     30.69 o 
  -3  13   1      741.02      685.34     20.77 o 
  -2  13   1        6.51      -12.95      8.64 o 
  -1  13   1      105.10       75.12     11.34 o 
   0  13   1      367.28      380.79     17.22 o 
   1  13   1     2433.64     2467.51     55.05 o 
   2  13   1     9967.88     9835.65    146.38 o 
   3  13   1     6384.96     6346.67    108.32 o 
   4  13   1      534.40      555.99     30.80 o 
   5  13   1       16.12       21.29     15.59 o 
   6  13   1      181.00      219.16     33.25 o 
   7  13   1      187.08      189.24     23.40 o 
   8  13   1        3.34       -9.83     17.25 o 
   9  13   1        2.33        7.21     20.01 o 
  10  13   1      212.94      241.62     28.64 o 
 -11  14   1       25.77       88.58     39.24 o 
 -10  14   1        3.39       48.96     37.86 o 
  -9  14   1      357.40      461.24     54.83 o 
  -8  14   1     2154.97     2013.81     89.51 o 
  -7  14   1      463.84      463.24     31.48 o 
  -6  14   1      143.75      202.35     26.46 o 
  -5  14   1     1002.64     1095.46     31.06 o 
  -4  14   1      249.93      309.49     19.89 o 
  -3  14   1      933.37      872.87     24.03 o 
  -2  14   1     3103.52     3087.97     45.24 o 
  -1  14   1     1088.94     1100.96     26.44 o 
   0  14   1        0.09       26.17     11.92 o 
   1  14   1      336.57      337.19     21.04 o 
   2  14   1       37.21       79.03     16.96 o 
   3  14   1      155.39      174.50     27.48 o 
   4  14   1        9.60       -2.85     14.48 o 
   5  14   1      369.68      347.22     27.17 o 
   6  14   1     1378.38     1328.72     46.43 o 
   7  14   1     1019.42      925.98     56.66 o 
   8  14   1      595.95      627.87     36.81 o 
   9  14   1      751.69      813.25     42.79 o 
 -10  15   1      703.48      687.00     66.44 o 
  -9  15   1      639.40      595.40     59.61 o 
  -8  15   1      260.76      297.38     48.20 o 
  -7  15   1        6.05      -23.55     15.70 o 
  -6  15   1       53.93       39.12     28.01 o 
  -5  15   1      854.13      738.91     35.72 o 
  -4  15   1     3296.12     3271.12     56.76 o 
  -3  15   1     1869.73     1880.92     35.17 o 
  -2  15   1       66.39       90.09     12.67 o 
  -1  15   1      297.92      379.23     39.35 o 
   0  15   1      180.98      282.48     38.17 o 
   1  15   1       72.65       67.40     15.46 o 
   2  15   1       58.43       94.95     16.36 o 
   3  15   1      674.28      647.37     33.58 o 
   4  15   1      488.39      503.09     41.83 o 
   5  15   1      112.26      109.63     20.73 o 
   6  15   1        3.13        4.04     16.68 o 
   7  15   1      179.80      134.20     21.08 o 
   8  15   1       49.69       35.87     19.60 o 
  -9  16   1      222.37      221.88     48.16 o 
  -8  16   1      644.75      578.27     60.74 o 
  -7  16   1       61.59       36.95     36.54 o 
  -6  16   1       12.29       47.47     40.48 o 
  -5  16   1      104.08      135.39     29.27 o 
  -4  16   1       20.80       25.98     18.08 o 
  -3  16   1        6.11       -3.02     14.31 o 
  -2  16   1       20.52       45.62     13.59 o 
  -1  16   1     2113.15     2273.25     46.76 o 
   0  16   1     3092.19     3090.08     56.45 o 
   1  16   1      873.73      830.11     30.39 o 
   2  16   1      214.51      209.32     22.47 o 
   3  16   1      325.43      346.19     36.89 o 
   4  16   1     1126.12     1097.83     43.04 o 
   5  16   1      543.38      577.50     61.99 o 
   6  16   1       30.96       54.69     20.94 o 
   7  16   1      104.05      147.15     24.64 o 
  -8  17   1       65.93      220.61     46.99 o 
  -7  17   1      833.48      774.14     64.86 o 
  -6  17   1      465.80      507.68     54.56 o 
  -5  17   1        1.25       14.09     19.14 o 
  -4  17   1       68.32       97.50     28.34 o 
  -3  17   1       46.07       82.37     27.39 o 
  -2  17   1      363.80      351.94     27.41 o 
  -1  17   1      207.67      334.43     27.66 o 
   0  17   1       75.63       73.16     16.01 o 
   1  17   1      444.63      506.20     27.17 o 
   2  17   1       98.37      149.36     21.82 o 
   3  17   1       27.12       28.79     16.01 o 
   4  17   1      306.12      334.69     29.55 o 
   5  17   1      323.27      385.21     31.72 o 
  -5  18   1      854.52      887.11     57.72 o 
  -4  18   1        0.17       53.37     25.57 o 
  -3  18   1      373.90      331.34     41.03 o 
  -2  18   1      144.29      105.52     30.50 o 
  -1  18   1        0.07        7.64     26.64 o 
   0  18   1       44.23       44.94     15.96 o 
   1  18   1      160.73      185.85     24.56 o 
   2  18   1      718.46      815.38     50.74 o 
   3  18   1      595.13      647.10     37.59 o 
  -3 -17   2      473.79      424.90     27.87 o 
  -2 -17   2       69.57       32.44     16.09 o 
  -1 -17   2        5.89       17.50     30.41 o 
   0 -17   2      112.84      105.81     32.90 o 
   1 -17   2       23.22       40.91     28.32 o 
   2 -17   2       52.47       68.65     29.48 o 
   3 -17   2        1.33       14.58     24.98 o 
   4 -17   2     1194.61     1209.59     66.37 o 
   5 -17   2     2295.28     2103.42     85.83 o 
   6 -17   2      497.38      555.26     36.53 o 
   7 -17   2       53.90      113.57     24.15 o 
  -5 -16   2        9.69       -4.61     16.47 o 
  -4 -16   2       10.39       -1.55     15.35 o 
  -3 -16   2       40.45       47.17     16.02 o 
  -2 -16   2        1.45       14.71     14.69 o 
  -1 -16   2      107.27      120.74     17.13 o 
   0 -16   2      750.53      824.54     30.05 o 
   1 -16   2      905.21     1026.65     61.65 o 
   2 -16   2      263.57      266.14     38.69 o 
   3 -16   2        4.45       24.18     23.13 o 
   4 -16   2       10.93       57.94     24.36 o 
   5 -16   2      309.92      321.42     30.90 o 
   6 -16   2      495.33      556.77     46.67 o 
   7 -16   2       94.09      129.30     24.89 o 
   8 -16   2      388.70      409.73     49.22 o 
   9 -16   2     1161.28     1480.43     86.36 o 
  -7 -15   2      481.25      566.46     37.27 o 
  -6 -15   2      516.11      533.80     36.53 o 
  -5 -15   2      409.44      379.22     30.26 o 
  -4 -15   2      210.80      178.20     24.94 o 
  -3 -15   2       18.31       64.34     15.87 o 
  -2 -15   2      323.28      326.14     22.49 o 
  -1 -15   2     2075.73     2020.61     44.29 o 
   0 -15   2      550.92      479.43     23.74 o 
   1 -15   2      223.23      253.53     19.11 o 
   2 -15   2      970.57      898.62     54.83 o 
   3 -15   2      248.89      302.48     28.45 o 
   4 -15   2       33.35       49.15     20.53 o 
   5 -15   2      304.23      368.24     30.93 o 
   6 -15   2      115.08      106.98     22.73 o 
   7 -15   2      117.34      107.21     26.19 o 
   8 -15   2       72.62      114.72     23.39 o 
   9 -15   2       61.94       94.05     23.11 o 
  10 -15   2      233.21      257.72     51.94 o 
  -8 -14   2       15.91       47.37     21.08 o 
  -7 -14   2      375.43      415.24     33.02 o 
  -6 -14   2      577.00      533.43     35.98 o 
  -5 -14   2      559.57      527.29     31.42 o 
  -4 -14   2       96.65      101.88     25.41 o 
  -3 -14   2      345.40      335.06     22.41 o 
  -2 -14   2      692.52      732.37     36.32 o 
  -1 -14   2      110.79       92.60     15.37 o 
   0 -14   2       97.92      116.85     15.23 o 
   1 -14   2      594.25      583.29     23.99 o 
   2 -14   2     1303.18     1230.15     27.90 o 
   3 -14   2     2372.45     2394.20     60.16 o 
   4 -14   2     2309.72     2208.01     58.51 o 
   5 -14   2      705.73      606.24     41.82 o 
   6 -14   2        3.85       -0.33     17.42 o 
   7 -14   2        3.27        0.89     17.03 o 
   8 -14   2      108.05      146.80     23.32 o 
   9 -14   2       19.99       39.87     20.38 o 
  10 -14   2      197.53      255.66     50.04 o 
  11 -14   2      550.91      808.62     70.45 o 
  -9 -13   2        4.10       19.29     19.61 o 
  -8 -13   2        6.07       -0.55      9.73 o 
  -7 -13   2       77.94      138.71     22.29 o 
  -6 -13   2       15.17       33.54     16.49 o 
  -5 -13   2      149.02      250.65     41.01 o 
  -4 -13   2      982.61     1050.85     38.17 o 
  -3 -13   2      386.94      359.13     25.83 o 
  -2 -13   2       87.36      141.54     15.98 o 
  -1 -13   2      608.32      583.85     24.12 o 
   0 -13   2      263.98      214.16     16.97 o 
   1 -13   2      350.66      399.99     17.84 o 
   2 -13   2      921.64      888.27     23.80 o 
   3 -13   2       73.72       86.40     11.98 o 
   4 -13   2        8.41       31.59     12.36 o 
   5 -13   2      182.01      233.73     24.64 o 
   6 -13   2     2480.75     2553.57    118.57 o 
   7 -13   2     3275.63     3101.72    200.28 o 
   8 -13   2     1596.11     1647.72     52.55 o 
   9 -13   2     1041.98     1026.81     43.11 o 
  10 -13   2      121.08      102.85     22.80 o 
  11 -13   2      201.42      127.80     46.02 o 
  12 -13   2      884.45      888.65     73.10 o 
 -10 -12   2       34.74       33.05     27.13 o 
  -9 -12   2      264.99      237.04     27.78 o 
  -8 -12   2     1584.81     1416.11    161.83 o 
  -7 -12   2     1105.16      995.96     79.81 o 
  -6 -12   2      428.66      424.27     29.49 o 
  -5 -12   2      506.13      468.79     36.51 o 
  -4 -12   2      897.85      832.62     33.21 o 
  -3 -12   2     2639.72     2498.70     56.60 o 
  -2 -12   2      712.65      711.93     30.05 o 
  -1 -12   2       47.61       48.81     12.10 o 
   0 -12   2     1843.55     1681.18     45.06 o 
   1 -12   2     1726.70     1536.96     33.03 o 
   2 -12   2       17.34       56.13     13.24 o 
   3 -12   2       88.12      106.13     12.47 o 
   4 -12   2      148.25      115.79     13.79 o 
   5 -12   2     1412.58     1461.66     33.58 o 
   6 -12   2      753.64      803.24     35.06 o 
   7 -12   2       23.01       24.10     24.45 o 
   8 -12   2      338.63      285.98     26.46 o 
   9 -12   2      443.27      410.15     30.83 o 
  10 -12   2       35.66       60.95     27.76 o 
  11 -12   2      425.77      560.88     60.56 o 
  12 -12   2      186.32      216.79     46.20 o 
  13 -12   2       26.07       67.20     41.66 o 
 -11 -11   2       69.75       18.67     25.91 o 
 -10 -11   2       89.00       50.45     27.45 o 
  -9 -11   2       97.66       80.88     20.59 o 
  -8 -11   2       98.15       71.59     19.78 o 
  -6 -11   2       91.25       83.45     19.35 o 
  -5 -11   2       38.84       74.18     16.70 o 
  -4 -11   2      841.20      766.63     31.88 o 
  -3 -11   2        4.60      -13.76     12.27 o 
  -2 -11   2      698.17      857.21     52.64 o 
  -1 -11   2       42.28       70.21     12.03 o 
   0 -11   2     3089.70     3032.65     69.08 o 
   1 -11   2     7230.90     6916.78     86.29 o 
   2 -11   2     4721.08     4510.93     64.83 o 
   3 -11   2       97.58       93.96     10.52 o 
   4 -11   2       98.36       79.15     13.55 o 
   5 -11   2        1.76        6.21     13.12 o 
   6 -11   2      277.40      316.25     26.81 o 
   7 -11   2       42.44        9.45     16.01 o 
   8 -11   2      501.22      485.70     26.08 o 
   9 -11   2     3388.75     3087.89     56.91 o 
  10 -11   2     2666.86     2946.56     69.80 o 
  11 -11   2      202.47      142.43     19.37 o 
  12 -11   2       69.88       55.53     40.50 o 
  13 -11   2       53.13       69.57     40.80 o 
  14 -11   2      177.56      249.40     52.50 o 
 -12 -10   2       45.44       32.77     27.90 o 
 -11 -10   2      213.98      161.83     33.95 o 
 -10 -10   2      408.32      437.67     47.14 o 
  -9 -10   2      157.39      142.92     21.69 o 
  -8 -10   2        2.58       -0.16     14.80 o 
  -7 -10   2     1957.54     2205.44    154.35 o 
  -6 -10   2     7042.71     6912.83    162.46 o 
  -5 -10   2     5401.99     5107.40     90.03 o 
  -4 -10   2       12.04       29.83     13.99 o 
  -3 -10   2       38.30       91.67     14.89 o 
  -2 -10   2      238.56      374.56     21.89 o 
  -1 -10   2     2155.98     2226.78     46.13 o 
   0 -10   2     3301.10     3439.48     50.31 o 
   1 -10   2        6.61       76.24     10.02 o 
   2 -10   2     1052.93     1335.26     27.43 o 
   3 -10   2     2620.84     2669.57     40.91 o 
   4 -10   2      778.35      764.34     55.79 o 
   5 -10   2     3837.32     3824.59     65.35 o 
   6 -10   2     2076.50     2300.81     41.00 o 
   7 -10   2        3.67       34.90     19.85 o 
   8 -10   2      727.31      603.96     32.53 o 
   9 -10   2     1065.53      981.49     31.47 o 
  10 -10   2     3906.50     3805.01     64.80 o 
  11 -10   2      676.76      676.13     29.47 o 
  12 -10   2        2.99       44.51     21.79 o 
  13 -10   2      427.40      440.04     56.20 o 
  14 -10   2      525.59      455.79     58.58 o 
 -12  -9   2        0.02       -7.46     22.47 o 
 -11  -9   2      157.65      130.67     32.29 o 
 -10  -9   2      688.32      640.15     47.77 o 
  -9  -9   2     1062.96     1079.05     41.14 o 
  -8  -9   2     1493.82     1547.52     45.75 o 
  -7  -9   2     1436.03     1501.04     66.50 o 
  -6  -9   2     3764.19     3730.73    103.25 o 
  -5  -9   2     2990.33     2680.33     57.39 o 
  -4  -9   2      124.48      116.35     14.93 o 
  -3  -9   2     1154.07     1366.25     36.29 o 
  -2  -9   2      798.16      838.43     27.65 o 
  -1  -9   2     2284.61     2236.05     48.80 o 
   0  -9   2      928.98      981.11     23.35 o 
   1  -9   2     2293.13     2542.83     39.35 o 
   2  -9   2    13453.72    14126.56    152.04 o 
   3  -9   2     8372.11     8494.89     96.81 o 
   4  -9   2     8572.81     8315.17    117.71 o 
   5  -9   2      175.86      210.54     15.13 o 
   6  -9   2     2203.34     2251.33     50.84 o 
   7  -9   2     1233.90     1464.68     34.41 o 
   8  -9   2      141.27      172.19     17.02 o 
   9  -9   2      251.33      255.92     19.50 o 
  10  -9   2      546.06      530.68     25.31 o 
  11  -9   2     1511.62     1533.19     39.59 o 
  12  -9   2      439.50      543.56     40.23 o 
  13  -9   2        0.69        6.00     35.11 o 
  14  -9   2       48.01       35.94     38.21 o 
  15  -9   2       72.69      180.68     45.40 o 
 -13  -8   2       94.55      145.99     34.76 o 
 -12  -8   2      491.45      486.44     49.37 o 
 -11  -8   2      796.59      801.94     54.19 o 
 -10  -8   2       89.60       98.05     26.92 o 
  -9  -8   2        5.32        6.28     19.49 o 
  -8  -8   2      228.25      217.27     21.79 o 
  -7  -8   2       44.64       30.28     14.80 o 
  -6  -8   2      124.02       55.66     14.15 o 
  -5  -8   2      110.54      131.59     21.87 o 
  -4  -8   2      288.91      346.47     20.08 o 
  -3  -8   2      193.64      125.28     14.36 o 
  -2  -8   2     2154.77     2399.12     46.42 o 
  -1  -8   2    18402.63    18747.58    238.58 o 
   0  -8   2     6732.99     6303.11     76.99 o 
   1  -8   2       36.15      113.30      9.75 o 
   2  -8   2      226.94      347.82     13.45 o 
   3  -8   2      123.72      230.91     11.91 o 
   4  -8   2      371.04      315.80     16.54 o 
   5  -8   2      216.48      186.49     16.25 o 
   6  -8   2      838.92      737.89     28.24 o 
   7  -8   2    14419.13    13750.64    159.39 o 
   8  -8   2    11055.89    10315.18    126.41 o 
   9  -8   2     2071.15     2290.79     44.45 o 
  10  -8   2     1249.34     1307.36     34.13 o 
  11  -8   2      319.22      347.80     22.28 o 
  12  -8   2     1596.79     1617.00     40.87 o 
  13  -8   2      725.85      753.21     57.85 o 
  14  -8   2       21.34       66.60     37.97 o 
  15  -8   2       18.20       60.20     39.48 o 
 -13  -7   2      122.31      101.79     30.76 o 
 -12  -7   2      114.09       98.81     29.35 o 
 -11  -7   2       40.32       60.66     26.61 o 
 -10  -7   2       18.79       34.84     22.12 o 
  -9  -7   2      742.01      618.75     43.80 o 
  -8  -7   2     1911.96     1918.87    109.89 o 
  -7  -7   2     3339.79     3207.97     64.14 o 
  -6  -7   2     1671.48     1655.00     42.22 o 
  -5  -7   2     2868.21     2243.05    369.92 o 
  -4  -7   2     6004.40     6454.85     77.57 o 
  -3  -7   2     8036.45     7797.59    111.43 o 
  -2  -7   2     5468.50     4836.81     74.01 o 
  -1  -7   2     3215.80     3559.94     61.29 o 
   0  -7   2     1016.75     1452.68     40.10 o 
   1  -7   2     8851.84     9439.47    103.41 o 
   2  -7   2     4626.92     4653.00     56.30 o 
   3  -7   2     7286.29     7590.29     84.84 o 
   4  -7   2     3238.31     3216.10     58.71 o 
   5  -7   2      301.04      270.65     17.78 o 
   6  -7   2       27.97       39.72     12.58 o 
   7  -7   2      253.36      243.95     24.55 o 
   8  -7   2      147.28      158.81     15.79 o 
   9  -7   2      224.52      175.50     17.79 o 
  10  -7   2        0.25       60.47     12.90 o 
  11  -7   2       97.90      106.19     17.93 o 
  12  -7   2      437.30      552.43     26.51 o 
  13  -7   2       89.45      101.04     17.97 o 
  14  -7   2       58.13       90.50     37.68 o 
  15  -7   2      240.53      263.85     47.24 o 
  16  -7   2      760.53      840.77     66.97 o 
 -14  -6   2       22.93       33.35     28.73 o 
 -13  -6   2        0.77       29.15     26.37 o 
 -12  -6   2       12.31       -1.44     20.11 o 
 -11  -6   2       23.89       45.79     25.67 o 
 -10  -6   2        6.93      -11.89     19.50 o 
  -9  -6   2       26.52        7.00     18.09 o 
  -8  -6   2      307.96      248.09     29.34 o 
  -7  -6   2     1946.18     1768.11     44.59 o 
  -6  -6   2     2072.32     1755.90     58.03 o 
  -5  -6   2      128.63      193.67     11.12 o 
  -4  -6   2     2828.51     3243.43     53.03 o 
  -3  -6   2     5015.55     4881.13     74.88 o 
  -2  -6   2     2322.51     1838.27     36.42 o 
  -1  -6   2     1003.60      704.68     20.46 o 
   0  -6   2    22510.71    23462.20    287.85 o 
   1  -6   2    28787.90    30542.39    305.84 o 
   2  -6   2    39946.86    42021.43    416.18 o 
   3  -6   2    13326.56    12289.50    114.28 o 
   4  -6   2     1266.77     1483.72     48.46 o 
   5  -6   2      788.05      832.64     25.63 o 
   6  -6   2      463.45      489.19     21.37 o 
   7  -6   2     1367.67     1285.82     65.06 o 
   8  -6   2        9.29        8.26     25.54 o 
   9  -6   2     1690.07     1496.64     33.40 o 
  10  -6   2     4220.62     3940.61     62.04 o 
  11  -6   2     1495.63     1419.51     29.11 o 
  12  -6   2      189.27      140.52     16.93 o 
  13  -6   2      184.90       94.57     17.46 o 
  14  -6   2        7.85      111.54     37.02 o 
  15  -6   2      216.41      319.35     47.48 o 
  16  -6   2       93.61      176.61     42.03 o 
 -14  -5   2      924.96      948.28     59.49 o 
 -13  -5   2     1450.69     1562.17     71.96 o 
 -12  -5   2      141.03      163.47     30.46 o 
 -11  -5   2       14.67        8.73     22.04 o 
 -10  -5   2      131.30      139.26     27.55 o 
  -9  -5   2      944.50      786.65     45.44 o 
  -8  -5   2      376.41      410.62     32.89 o 
  -7  -5   2      515.11      524.54     18.30 o 
  -6  -5   2     8807.66     8875.41     86.92 o 
  -5  -5   2     9955.91    10479.91     99.36 o 
  -4  -5   2     1212.46     1128.86     42.64 o 
  -3  -5   2     2175.40     1536.58     95.03 o 
  -2  -5   2     1484.15      934.85     23.93 o 
  -1  -5   2       65.79       99.50      9.62 o 
   0  -5   2    13481.97    12831.52    161.13 o 
   1  -5   2        2.69       57.86      6.26 o 
   2  -5   2       64.73      224.85     11.81 o 
   3  -5   2      142.35      335.14     16.95 o 
   4  -5   2     3825.19     4465.95     70.79 o 
   5  -5   2    14345.24    12608.42    173.70 o 
   6  -5   2     7513.28     7010.46    104.98 o 
   7  -5   2     9570.78    10804.88    154.70 o 
   8  -5   2      113.08      203.56     15.33 o 
   9  -5   2      207.24      161.38     14.06 o 
  10  -5   2     1610.15     1341.03     27.00 o 
  11  -5   2     4359.16     4349.83     56.26 o 
  12  -5   2     1672.83     1899.00     34.77 o 
  13  -5   2      734.56      634.38     35.36 o 
  14  -5   2     1349.25     1477.70     39.80 o 
  15  -5   2      227.51      320.75     45.19 o 
  16  -5   2      111.47      133.79     38.83 o 
 -15  -4   2        0.60       23.39     25.70 o 
 -14  -4   2       43.73       40.26     26.03 o 
 -13  -4   2      188.06      282.71     36.99 o 
 -12  -4   2       97.62       67.64     23.97 o 
 -11  -4   2      367.62      276.12     34.07 o 
 -10  -4   2      666.39      587.77     42.56 o 
  -9  -4   2     2917.41     2744.13     83.25 o 
  -8  -4   2     3416.73     3192.32     56.33 o 
  -7  -4   2     1608.36     2003.36     44.07 o 
  -6  -4   2     2567.36     2763.84     34.15 o 
  -5  -4   2    28950.89    29117.24    257.91 o 
  -4  -4   2     8988.57     7485.12     72.37 o 
  -3  -4   2     6435.59     7234.76     79.66 o 
  -2  -4   2    19468.50    20236.89    249.76 o 
  -1  -4   2     3496.60     3398.71     50.21 o 
   0  -4   2     5816.33     5581.13     74.04 o 
   1  -4   2    20248.90    22798.32    227.53 o 
   2  -4   2     4080.66     4153.21     54.29 o 
   3  -4   2     7202.17     6418.71     92.64 o 
   4  -4   2    20416.64    19542.35    257.19 o 
   5  -4   2     5818.73     5815.76     87.58 o 
   6  -4   2     3476.41     3180.89     61.10 o 
   7  -4   2     1813.30     1845.64     40.48 o 
   8  -4   2       97.55      218.80     14.73 o 
   9  -4   2      693.80      817.59     19.97 o 
  10  -4   2      282.06      276.00     14.51 o 
  11  -4   2        5.96       43.70     10.75 o 
  12  -4   2       25.23       68.55     11.98 o 
  13  -4   2        3.09       -1.12     11.09 o 
  14  -4   2      405.16      455.81     26.42 o 
  15  -4   2      599.57      642.24     56.63 o 
  16  -4   2      128.75      184.49     38.09 o 
 -15  -3   2       63.71       39.62     26.53 o 
 -14  -3   2        2.34       -6.26     23.14 o 
 -13  -3   2      186.11      161.27     32.55 o 
 -12  -3   2      299.69      267.52     34.25 o 
 -11  -3   2      197.89       60.61     23.35 o 
 -10  -3   2      590.68      611.10     42.26 o 
  -9  -3   2      494.00      343.15     26.06 o 
  -8  -3   2      821.91      726.37     34.22 o 
  -7  -3   2     1343.60     1383.14     26.71 o 
  -6  -3   2     2166.74     2211.88     33.52 o 
  -5  -3   2     3291.63     3282.23     37.65 o 
  -4  -3   2      731.25      805.79     14.41 o 
  -3  -3   2     1747.91     1598.46     20.28 o 
  -2  -3   2     4450.75     5290.09     71.12 o 
  -1  -3   2   110973.56   114454.27   1384.78 o 
   0  -3   2    42761.15    44789.96    545.72 o 
   1  -3   2     7438.80     7743.89     71.09 o 
   2  -3   2    11532.74    12665.58    127.44 o 
   3  -3   2     1452.56     1390.45     27.96 o 
   4  -3   2      136.65       15.06      7.41 o 
   5  -3   2     2300.10     2135.62     40.02 o 
   6  -3   2     2122.49     1950.64     39.49 o 
   7  -3   2    23467.31    22667.04    301.48 o 
   8  -3   2    20576.22    20235.98    188.09 o 
   9  -3   2     3784.60     4034.28     49.66 o 
  10  -3   2      518.24      663.31     19.32 o 
  11  -3   2       81.74       74.29     11.34 o 
  12  -3   2      444.97      515.20     20.97 o 
  13  -3   2     1316.58     1529.63     32.89 o 
  14  -3   2       59.70       26.00     14.38 o 
  15  -3   2        6.62       45.44     53.24 o 
  16  -3   2      360.91      394.48     45.74 o 
 -15  -2   2      297.88      282.86     39.96 o 
 -14  -2   2      417.23      406.45     42.66 o 
 -13  -2   2      238.36      207.87     32.88 o 
 -12  -2   2      113.29       36.90     23.43 o 
 -11  -2   2     1789.06     1738.61     69.28 o 
 -10  -2   2     2966.31     2947.81     59.01 o 
  -9  -2   2        1.52       43.24     19.43 o 
  -8  -2   2     7274.61     7764.02    113.22 o 
  -7  -2   2    11340.85    11651.53    130.02 o 
  -6  -2   2      240.40      268.08     17.14 o 
  -5  -2   2      560.62      755.24     17.40 o 
  -4  -2   2       33.67       58.49      7.56 o 
  -3  -2   2      104.44      134.56      6.94 o 
  -2  -2   2      835.45      751.71     13.48 o 
  -1  -2   2     3604.30     4448.32     48.40 o 
   0  -2   2     2865.54     2870.28     32.76 o 
   1  -2   2      240.76      571.35      8.61 o 
   2  -2   2      972.50      552.39     19.95 o 
   3  -2   2      294.15      411.51     38.92 o 
   4  -2   2     3627.85     3443.69     54.17 o 
   5  -2   2     2018.58     2534.11     45.03 o 
   6  -2   2      588.10     1018.51     25.25 o 
   7  -2   2     1057.29     1269.71     24.71 o 
   8  -2   2     6444.16     6051.59     65.65 o 
   9  -2   2     4529.80     4229.50     51.36 o 
  10  -2   2        5.94       32.27      8.62 o 
  11  -2   2     1721.82     1531.77     35.97 o 
  12  -2   2     2789.51     2530.43     40.96 o 
  13  -2   2     1727.64     1563.33     38.06 o 
  14  -2   2      651.64      559.61     26.43 o 
  15  -2   2      217.73      330.52     30.33 o 
 -15  -1   2       22.57       14.77     24.01 o 
 -14  -1   2        2.03       28.61     23.89 o 
 -13  -1   2       35.82       44.06     23.53 o 
 -12  -1   2      191.17      255.95     35.00 o 
 -11  -1   2     2422.19     2731.73     58.46 o 
 -10  -1   2     3580.96     3697.20     68.28 o 
  -9  -1   2     1253.27     1362.02     35.68 o 
  -8  -1   2     3659.10     3668.05     81.05 o 
  -7  -1   2     3856.81     3853.71     52.63 o 
  -6  -1   2     2770.88     2004.05     32.24 o 
  -5  -1   2     8016.61     7636.00     86.96 o 
  -4  -1   2     1076.74     1033.51     32.29 o 
  -3  -1   2     3162.08     2048.98     27.84 o 
  -2  -1   2    13873.64    14699.67    151.77 o 
  -1  -1   2       83.19       59.13      4.60 o 
   0  -1   2    42281.18    45086.67    391.41 o 
   1  -1   2    95396.34    91145.62   1486.48 o 
   2  -1   2    31172.08    30578.89    544.87 o 
   3  -1   2    20519.21    20828.26    257.22 o 
   4  -1   2     2128.71     1733.86     24.83 o 
   5  -1   2     9434.97     9821.93    107.79 o 
   6  -1   2     4033.02     4702.77     58.49 o 
   7  -1   2      468.05      530.87     15.01 o 
   8  -1   2      901.68      897.71     23.28 o 
   9  -1   2      288.99      276.89     13.45 o 
  10  -1   2      199.60      190.30     12.59 o 
  11  -1   2        1.70        5.59     10.69 o 
  12  -1   2      126.75      159.64     16.31 o 
  13  -1   2      413.37      298.98     20.92 o 
  14  -1   2      570.93      545.47     42.91 o 
  15  -1   2       14.09        9.43     16.65 o 
  16  -1   2        0.05       16.87     22.92 o 
 -15   0   2       90.85       21.46     23.49 o 
 -14   0   2      513.64      506.05     47.65 o 
 -13   0   2     2268.02     2562.14     88.71 o 
 -12   0   2     1122.65      973.85     53.86 o 
 -11   0   2      117.28      123.56     44.00 o 
 -10   0   2        0.08       43.82     14.71 o 
  -9   0   2      660.49      800.45     38.75 o 
  -8   0   2      601.91      579.36     24.46 o 
  -7   0   2       47.21       71.63     11.86 o 
  -6   0   2     1304.77     1360.54     34.38 o 
  -5   0   2     3363.55     3203.03     43.49 o 
  -4   0   2        0.13       63.62     11.16 o 
  -3   0   2     5865.90     6121.66     85.04 o 
  -2   0   2    32960.98    32839.09    417.90 o 
  -1   0   2    20458.01    22180.83    279.46 o 
   0   0   2     8987.22     7952.06    102.01 o 
   1   0   2     4162.96     3684.79    174.98 o 
   2   0   2     9159.09     9600.11     85.54 o 
   3   0   2      149.85      312.21      8.05 o 
   4   0   2     2327.73     2481.27     31.02 o 
   5   0   2    16890.75    17429.71    219.89 o 
   6   0   2    50604.95    52472.05    640.32 o 
   7   0   2    21176.13    23257.34    240.28 o 
   8   0   2     5881.85     6309.76     76.96 o 
   9   0   2     2392.12     2371.85     39.67 o 
  10   0   2     1207.74     1081.46     33.82 o 
  11   0   2     2195.24     2221.48     42.12 o 
  12   0   2      261.10      339.32     20.55 o 
  13   0   2       14.89       60.96     14.56 o 
  14   0   2      250.62      284.26     25.78 o 
  15   0   2       92.07      126.40     22.40 o 
  16   0   2      172.01      196.36     25.88 o 
 -15   1   2       27.72       42.15     25.03 o 
 -14   1   2       57.71        1.04     23.91 o 
 -13   1   2      192.67      271.41     94.98 o 
 -12   1   2      116.42      119.29     16.06 o 
 -11   1   2      493.81      478.87     40.25 o 
 -10   1   2     2899.19     2881.78     83.16 o 
  -9   1   2     6255.23     6745.39    104.27 o 
  -8   1   2     8105.05     7881.96    115.52 o 
  -7   1   2     4854.61     4754.43     75.51 o 
  -6   1   2     3229.39     3077.64     55.22 o 
  -5   1   2     8149.91     9136.46    159.43 o 
  -4   1   2    30433.64    31054.46    395.93 o 
  -3   1   2    14345.01    15240.80    198.77 o 
  -2   1   2     1423.51     1177.13     33.17 o 
  -1   1   2     7728.02     7116.95    988.79 o 
   0   1   2    50399.63    44862.93   4304.32 o 
   1   1   2      362.31      234.83      6.96 o 
   2   1   2     6460.43     7413.08     76.02 o 
   3   1   2     1800.00     1267.04     26.34 o 
   4   1   2     2263.05     2012.08     29.60 o 
   5   1   2     3511.20     3714.40     45.80 o 
   6   1   2      426.07      289.72     11.82 o 
   7   1   2      110.64      232.07     32.30 o 
   8   1   2      294.00      313.29     18.09 o 
   9   1   2      578.17      639.68     47.33 o 
  10   1   2      584.74      600.51     25.98 o 
  11   1   2     1577.99     1465.22     40.56 o 
  12   1   2     1063.83      940.27     34.07 o 
  13   1   2      227.80      328.54     34.31 o 
  14   1   2     1602.30     1703.37     51.09 o 
  15   1   2     1354.12     1444.54    103.76 o 
  16   1   2      498.05      556.08     35.49 o 
 -16   2   2      195.05      293.27     43.11 o 
 -15   2   2        3.34       46.65     26.08 o 
 -14   2   2      288.18      349.67     49.74 o 
 -13   2   2        5.87       30.65     16.48 o 
 -12   2   2      123.21      112.25     15.84 o 
 -11   2   2      712.44      770.11     25.90 o 
 -10   2   2      219.12      243.79     16.79 o 
  -9   2   2     1107.76      813.65     28.06 o 
  -8   2   2     7286.56     6869.55     85.38 o 
  -7   2   2       40.98       78.70     12.12 o 
  -6   2   2     4582.55     4842.21     73.95 o 
  -5   2   2     8141.74     9035.96     88.78 o 
  -4   2   2     9847.31     9609.59     93.41 o 
  -3   2   2       34.77      185.37      7.94 o 
  -2   2   2     3068.03     3031.51     31.36 o 
  -1   2   2    64361.05    60816.18    743.30 o 
   0   2   2   139890.30   145388.52   6385.95 o 
   1   2   2    53938.11    60115.29    526.10 o 
   2   2   2    13147.65    14494.01    250.87 o 
   3   2   2     4669.28     5128.79    117.87 o 
   4   2   2       67.86      100.98      8.75 o 
   5   2   2      658.51      691.49     28.92 o 
   6   2   2     1696.42     1686.77     26.87 o 
   7   2   2    10136.29     9852.72    107.82 o 
   8   2   2    16207.61    15349.74    199.68 o 
   9   2   2    10323.75     9590.71    133.86 o 
  10   2   2     3163.00     2842.46     54.88 o 
  11   2   2       11.24       53.72     15.06 o 
  12   2   2      345.26      256.76     32.17 o 
  13   2   2       70.27      153.63     30.78 o 
  14   2   2      862.54      946.92     51.68 o 
  15   2   2       75.18       95.37     26.00 o 
  16   2   2        2.21       42.70     19.57 o 
 -15   3   2     1110.35     1144.44     44.00 o 
 -14   3   2      273.05      376.17     28.95 o 
 -13   3   2      173.18      192.18     22.69 o 
 -12   3   2       41.40       57.88     14.67 o 
 -11   3   2      483.40      421.31     21.60 o 
 -10   3   2      323.73      267.94     31.04 o 
  -9   3   2       91.76      122.82     16.00 o 
  -8   3   2     1207.42     1238.71     26.93 o 
  -7   3   2     9210.14     8092.08     95.55 o 
  -6   3   2      352.03      313.06     12.90 o 
  -5   3   2     3657.23     3926.10     49.69 o 
  -4   3   2     1704.68     1596.27     22.18 o 
  -3   3   2     1895.80     1701.81     21.70 o 
  -2   3   2    18694.77    17770.98    173.09 o 
  -1   3   2     1121.18     1190.18     19.88 o 
   0   3   2    13542.45    11710.64    171.49 o 
   1   3   2    35127.77    38769.03    340.76 o 
   2   3   2      477.71      481.43     10.27 o 
   3   3   2       49.71       78.88      4.66 o 
   4   3   2    21972.57    22323.17    243.42 o 
   5   3   2    12575.13    12754.57    132.18 o 
   6   3   2      366.49      484.47     14.63 o 
   7   3   2      675.87      764.10     30.30 o 
   8   3   2      686.48      630.08     18.58 o 
   9   3   2     4436.51     4550.47    155.62 o 
  10   3   2     1883.34     2145.38     77.06 o 
  11   3   2      180.33       86.09     22.98 o 
  12   3   2     2211.04     2124.10     73.71 o 
  13   3   2     1901.28     1854.48     71.28 o 
  14   3   2      945.95      826.22     49.93 o 
  15   3   2      894.45      874.63     54.64 o 
  16   3   2      328.64      412.68     45.59 o 
 -15   4   2       49.09       75.75     42.67 o 
 -14   4   2       14.95       54.57     36.63 o 
 -13   4   2       99.00      125.17     20.90 o 
 -12   4   2     1250.90     1104.95     64.20 o 
 -11   4   2      837.07      893.38     28.02 o 
 -10   4   2     1669.53     1880.55     70.57 o 
  -9   4   2     2082.34     2326.47     70.87 o 
  -8   4   2     2447.99     2476.53     51.71 o 
  -7   4   2    10796.70    10484.33    120.12 o 
  -6   4   2     7204.33     7317.15    115.64 o 
  -5   4   2     3155.57     4001.86     51.14 o 
  -4   4   2     1728.86     1908.84     30.63 o 
  -3   4   2     9246.89     9433.42     90.37 o 
  -2   4   2     2383.81     2171.79     30.31 o 
  -1   4   2      530.02      763.68     26.11 o 
   0   4   2     4959.30     6103.90     67.49 o 
   1   4   2    22224.84    21805.17    281.29 o 
   2   4   2     2399.18     2833.90     28.58 o 
   3   4   2     3841.94     4340.74     70.30 o 
   4   4   2     1350.93      968.46     32.79 o 
   5   4   2      317.24      238.00      9.05 o 
   6   4   2     1311.19     1582.99     25.06 o 
   7   4   2      195.18      157.22     19.18 o 
   8   4   2      881.40      927.43     25.38 o 
   9   4   2      414.61      429.64     17.29 o 
  10   4   2      149.20      159.33     24.82 o 
  11   4   2       11.67        1.43     17.99 o 
  12   4   2      642.05      722.29     46.26 o 
  13   4   2      910.23      953.48     54.86 o 
  14   4   2      402.88      316.64     37.47 o 
  15   4   2       47.88       70.31     27.25 o 
  16   4   2       46.49       26.49     24.96 o 
 -15   5   2      211.15      165.92     24.59 o 
 -14   5   2      310.84      297.80     28.33 o 
 -13   5   2      741.62      684.79     35.11 o 
 -12   5   2      216.31      221.71     24.15 o 
 -11   5   2      337.41      342.40     19.93 o 
 -10   5   2      295.14      355.34     19.40 o 
  -9   5   2       84.73       92.13     13.38 o 
  -8   5   2     2568.79     2361.18     39.46 o 
  -7   5   2     4182.32     3886.83     53.82 o 
  -6   5   2       22.03       66.25     10.12 o 
  -5   5   2      173.63      146.27      9.55 o 
  -4   5   2        5.35       25.54      5.94 o 
  -3   5   2    11970.52    12316.86    132.85 o 
  -2   5   2    13868.35    15052.53    192.29 o 
  -1   5   2     8676.34    10690.63    138.31 o 
   0   5   2     6653.97     7207.90     78.35 o 
   1   5   2     1972.78     2267.36     36.10 o 
   2   5   2     2942.03     2831.85     34.85 o 
   3   5   2      147.32      169.84     11.45 o 
   4   5   2       86.69       83.58      9.57 o 
   5   5   2      913.65     1050.82     27.48 o 
   6   5   2    25684.54    24932.08    447.61 o 
   7   5   2    13534.02    12464.87    133.54 o 
   8   5   2      550.69      668.94     25.94 o 
   9   5   2       75.19      124.38     15.58 o 
  10   5   2      623.09      632.33     29.95 o 
  11   5   2     1487.70     1378.84     59.75 o 
  12   5   2      545.26      559.76     43.58 o 
  13   5   2       11.80       11.51     22.13 o 
  14   5   2       89.88      133.74     30.21 o 
  15   5   2      170.49      169.69     32.44 o 
 -15   6   2      263.77      370.26     46.84 o 
 -14   6   2        6.10       41.39     26.96 o 
 -13   6   2       75.23       61.16     19.69 o 
 -12   6   2      268.01      269.87     40.59 o 
 -11   6   2        7.42      -20.91     24.76 o 
 -10   6   2     1097.58     1027.89     35.52 o 
  -9   6   2     7343.56     7621.91     96.01 o 
  -8   6   2     7787.54     7223.84     90.21 o 
  -7   6   2     2981.08     2963.87     61.13 o 
  -6   6   2     1143.10     1292.26     26.36 o 
  -5   6   2       66.90      142.36     10.21 o 
  -4   6   2     1203.00     1197.19     22.68 o 
  -3   6   2     6321.54     6510.91    173.25 o 
  -2   6   2     1153.89     1106.18     33.50 o 
  -1   6   2      428.89      495.31     17.86 o 
   0   6   2      133.96      217.51     10.30 o 
   1   6   2      569.21      494.31     16.39 o 
   2   6   2     1121.74     1063.08     45.04 o 
   3   6   2      793.93      727.75     50.17 o 
   4   6   2     1436.48     1761.18     36.34 o 
   6   6   2     2687.01     2960.46     54.65 o 
   7   6   2     5137.49     4582.42     76.38 o 
   8   6   2     1339.30     1480.16     38.79 o 
   9   6   2      196.30      230.12     19.67 o 
  10   6   2      364.27      294.67     23.15 o 
  11   6   2      826.08      732.56     32.92 o 
  12   6   2     1873.88     1650.27     68.44 o 
  13   6   2      695.48      629.50     45.84 o 
  14   6   2      815.91      834.48     53.80 o 
  15   6   2      319.91      323.10     42.54 o 
 -15   7   2       51.04      158.15     38.06 o 
 -14   7   2       18.95       96.99     34.49 o 
 -13   7   2      751.56      873.21     39.53 o 
 -12   7   2      876.14      978.88     58.32 o 
 -11   7   2      343.99      441.85     47.20 o 
 -10   7   2      269.25      338.91     24.60 o 
  -9   7   2      786.23      891.99     42.92 o 
  -8   7   2     2748.76     2725.93     47.16 o 
  -7   7   2      768.79      696.02     69.06 o 
  -6   7   2      845.58     1181.90     48.71 o 
  -5   7   2     7658.11     8195.68     96.43 o 
  -4   7   2     6457.58     6427.18     94.38 o 
  -3   7   2     4716.71     4556.94     81.43 o 
  -2   7   2     5306.51     5453.37     65.41 o 
  -1   7   2    24681.73    24488.05    305.69 o 
   0   7   2    52265.99    55738.65    553.10 o 
   1   7   2    29965.52    32598.32    325.83 o 
   2   7   2    12894.54    13033.06    167.02 o 
   3   7   2      116.93      197.45      7.78 o 
   4   7   2     1741.37     1799.21     38.55 o 
   5   7   2     1369.18     1203.39     31.96 o 
   6   7   2     2730.08     2649.07     52.68 o 
   7   7   2       77.90       94.86     26.29 o 
   8   7   2      304.86      244.77     25.05 o 
   9   7   2       82.83      116.63     25.33 o 
  10   7   2     1475.75     1514.95     44.62 o 
  11   7   2        0.21      -18.77     13.80 o 
  12   7   2     1283.53     1122.39     58.83 o 
  13   7   2       38.00       73.16     26.34 o 
  14   7   2       10.64        0.21     22.64 o 
  15   7   2        1.22        7.75     25.09 o 
 -15   8   2      684.25      811.99     63.02 o 
 -14   8   2      511.50      466.97     52.62 o 
 -13   8   2       53.41       78.50     34.68 o 
 -12   8   2      153.57      206.27     40.52 o 
 -11   8   2       81.07      136.02     33.87 o 
 -10   8   2      426.29      529.83     49.96 o 
  -9   8   2      316.62      305.49     22.38 o 
  -8   8   2      330.47      426.36     20.36 o 
  -7   8   2     1556.30     1541.10     31.64 o 
  -6   8   2      283.26      211.97     13.66 o 
  -5   8   2      461.78      483.54     21.43 o 
  -4   8   2     7692.14     7401.67    108.28 o 
  -3   8   2     7280.31     7569.14    109.01 o 
  -2   8   2      326.86      452.77     16.10 o 
  -1   8   2     5022.62     5253.85     55.74 o 
   0   8   2     1189.80     1243.64     24.49 o 
   1   8   2      295.78      154.69     13.01 o 
   2   8   2      244.68      213.70     15.73 o 
   3   8   2     3972.87     3414.40     51.66 o 
   4   8   2    12495.87    12848.59    173.01 o 
   5   8   2    11047.50    11758.96    161.96 o 
   6   8   2     5658.02     6097.96    179.69 o 
   7   8   2     3666.45     3508.31     66.61 o 
   8   8   2     1498.55     1597.83     43.57 o 
   9   8   2      910.57      878.49     36.15 o 
  10   8   2      687.10      586.55     32.02 o 
  11   8   2       18.48       20.90     28.92 o 
  12   8   2      782.58      876.01     56.53 o 
  13   8   2      739.64      827.93     55.73 o 
  14   8   2      290.90      289.50     41.09 o 
 -14   9   2      128.15      202.85     42.79 o 
 -13   9   2       25.01       34.50     33.43 o 
 -12   9   2      741.25      651.48     56.65 o 
 -11   9   2     1289.74     1231.24     68.00 o 
 -10   9   2     2458.70     2483.71     89.91 o 
  -9   9   2      698.15      753.68     25.52 o 
  -8   9   2       99.64      108.19     12.76 o 
  -7   9   2      881.28      869.56     24.75 o 
  -6   9   2     5446.32     5733.85     95.27 o 
  -5   9   2     3481.77     3425.35     62.82 o 
  -4   9   2      616.19      590.68     24.25 o 
  -3   9   2     6538.53     6984.84    104.13 o 
  -2   9   2     7368.50     7438.90     75.93 o 
  -1   9   2      355.61      323.62     13.27 o 
   0   9   2     2992.17     3411.33     47.20 o 
   1   9   2      220.30      307.25     14.31 o 
   2   9   2     1212.70     1090.87     22.42 o 
   3   9   2     1270.54     1346.15     38.32 o 
   4   9   2       18.38       26.24     11.42 o 
   5   9   2      706.00      886.61     30.00 o 
   6   9   2      693.38      707.29     49.22 o 
   7   9   2      120.16      139.55     24.59 o 
   8   9   2      673.01      766.00     42.17 o 
   9   9   2      442.46      439.28     44.00 o 
  10   9   2       52.72       85.66     37.43 o 
  11   9   2      240.57      328.48     37.88 o 
  12   9   2      753.91      861.02     40.56 o 
  13   9   2      759.76      890.52     58.83 o 
  14   9   2      687.41      588.24     57.14 o 
 -14  10   2       26.80       84.00     37.05 o 
 -13  10   2      180.11      253.89     43.30 o 
 -12  10   2       26.20       36.93     34.03 o 
 -11  10   2      315.83      423.90     48.05 o 
 -10  10   2      724.03      775.65     57.88 o 
  -9  10   2      815.93      771.72     56.76 o 
  -8  10   2      287.63      345.80     19.67 o 
  -7  10   2     1778.39     1759.23    129.90 o 
  -6  10   2     1922.33     1840.00     76.30 o 
  -5  10   2      116.06      142.17     20.91 o 
  -4  10   2      113.38      153.89     16.92 o 
  -3  10   2     4742.87     5005.14     92.30 o 
  -2  10   2    16050.90    16492.04    153.71 o 
  -1  10   2    13315.30    12905.19    123.25 o 
   0  10   2     3489.36     3172.07     46.10 o 
   1  10   2       33.78       52.67      9.19 o 
   2  10   2      148.46      129.11     11.36 o 
   3  10   2      238.99      239.01     18.77 o 
   4  10   2      303.33      223.27     75.79 o 
   5  10   2       91.51       52.65     13.46 o 
   6  10   2     3504.45     3483.33     68.63 o 
   7  10   2     5918.33     5686.76     97.87 o 
   8  10   2      960.97      906.47     34.93 o 
   9  10   2       23.10       44.40     16.92 o 
  10  10   2        0.02       29.90     38.75 o 
  11  10   2      143.90      108.24     21.95 o 
  12  10   2       26.19       52.73     31.79 o 
  13  10   2       59.18       57.51     26.87 o 
 -13  11   2       19.17       38.09     35.42 o 
 -12  11   2      135.02      145.55     40.93 o 
 -11  11   2       31.72       42.01     33.94 o 
 -10  11   2      240.21      234.85     40.44 o 
  -9  11   2     1532.19     1445.11     73.72 o 
  -8  11   2     2162.32     2202.29     53.95 o 
  -7  11   2      129.23      109.36     47.48 o 
  -6  11   2      165.16      177.44     19.43 o 
  -5  11   2      104.01      104.27     15.77 o 
  -4  11   2      500.19      660.88     42.59 o 
  -3  11   2     1266.95     1298.96     35.24 o 
  -2  11   2      986.79      959.94     21.85 o 
  -1  11   2      607.22      594.74     19.10 o 
   0  11   2     2661.15     2734.08     43.03 o 
   1  11   2      348.26      288.98     15.75 o 
   2  11   2     4635.47     4491.65     78.23 o 
   3  11   2     2885.74     3053.95     60.18 o 
   4  11   2      272.98      332.57     32.78 o 
   5  11   2       41.32      102.59     28.26 o 
   6  11   2      347.98      276.28     23.06 o 
   7  11   2      599.82      557.34     29.31 o 
   8  11   2     1878.53     1839.00     70.63 o 
   9  11   2       49.60       57.14     17.39 o 
  10  11   2      820.39      907.72     92.18 o 
  11  11   2      231.81      312.40     30.14 o 
  12  11   2      372.13      357.33     32.29 o 
 -13  12   2      446.41      407.67     53.24 o 
 -12  12   2      402.74      304.68     48.96 o 
 -11  12   2      439.29      490.27     55.49 o 
 -10  12   2      309.18      368.44     49.40 o 
  -9  12   2     1127.54     1183.49     69.71 o 
  -8  12   2     2647.41     2551.56     95.57 o 
  -7  12   2     2006.23     2065.14     52.45 o 
  -6  12   2       15.80       28.42     14.48 o 
  -5  12   2     3036.16     2709.75    108.57 o 
  -4  12   2     3417.86     3307.13     69.04 o 
  -3  12   2     2503.05     2583.43     44.39 o 
  -2  12   2        0.37       13.22      8.47 o 
  -1  12   2       14.41       25.24      8.88 o 
   0  12   2     5341.79     5325.88     61.91 o 
   1  12   2     4208.64     4233.58     59.36 o 
   2  12   2     2454.48     2464.28     53.57 o 
   3  12   2     1148.18     1340.22     39.64 o 
   4  12   2       69.66       11.38     14.78 o 
   5  12   2        5.68       -8.48     21.16 o 
   6  12   2      110.98       83.11     18.03 o 
   7  12   2      104.31      152.09     20.29 o 
   8  12   2        8.66       31.02     16.44 o 
   9  12   2        1.71       25.54     17.71 o 
  10  12   2        0.28       -0.15     18.08 o 
  11  12   2      322.90      320.18     31.00 o 
  12  12   2      292.52      248.27     41.91 o 
 -12  13   2      102.28       82.68     40.40 o 
 -11  13   2      402.91      501.64     57.98 o 
 -10  13   2       42.30       71.61     34.19 o 
  -9  13   2      592.79      557.77     57.34 o 
  -8  13   2      379.53      373.84     48.40 o 
  -7  13   2       22.62       51.93     24.78 o 
  -6  13   2      128.79      133.52     20.56 o 
  -5  13   2      471.21      509.27     33.55 o 
  -4  13   2     3754.11     3598.93     64.14 o 
  -3  13   2     3484.57     3405.72     54.36 o 
  -2  13   2     1798.10     1854.43     32.52 o 
  -1  13   2      404.93      409.73     18.97 o 
   0  13   2        2.84      -13.58      9.06 o 
   1  13   2       41.04       32.86     13.95 o 
   2  13   2      335.41      299.84     22.75 o 
   3  13   2        8.91        5.30     18.20 o 
   4  13   2     2880.38     2784.29     61.83 o 
   5  13   2     7002.56     6906.31    167.19 o 
   6  13   2     2195.07     2081.27    129.42 o 
   7  13   2      353.59      390.76     36.83 o 
   8  13   2       82.60       19.07     17.32 o 
   9  13   2      670.64      653.28     36.24 o 
  10  13   2      305.00      348.60     31.84 o 
  11  13   2      144.32      228.78     27.89 o 
 -11  14   2      908.64     1021.90     72.89 o 
 -10  14   2     2311.85     2128.92     95.85 o 
  -9  14   2      488.12      650.15     55.50 o 
  -8  14   2      491.99      483.73     52.71 o 
  -7  14   2        4.18       17.20     32.95 o 
  -6  14   2       20.98       59.24     13.63 o 
  -5  14   2      750.36      836.11     27.85 o 
  -4  14   2      799.15      770.75     27.03 o 
  -3  14   2        3.75       51.63     13.18 o 
  -2  14   2      477.41      512.09     19.62 o 
  -1  14   2       50.48       49.48     10.99 o 
   0  14   2       44.14       37.72     12.13 o 
   1  14   2     1387.59     1518.56     36.16 o 
   2  14   2      503.27      567.67     49.70 o 
   3  14   2       84.24       43.18     17.63 o 
   4  14   2      108.69       88.47     17.81 o 
   5  14   2      155.77      120.77     19.59 o 
   6  14   2      348.30      330.57     40.84 o 
   7  14   2      236.31      183.94     30.07 o 
   8  14   2       23.89        0.46     18.46 o 
   9  14   2      556.52      543.88     37.31 o 
  10  14   2      450.69      430.21     41.05 o 
 -10  15   2      435.25      430.09     54.43 o 
  -9  15   2      736.22      781.77     64.56 o 
  -8  15   2        0.70       53.18     35.94 o 
  -7  15   2     1895.38     1862.65     84.87 o 
  -6  15   2     1248.96     1205.24    125.87 o 
  -5  15   2      234.92      235.41     18.98 o 
  -4  15   2      108.31      124.46     16.21 o 
  -3  15   2      720.82      729.94     34.48 o 
  -2  15   2     1804.71     1838.67     38.66 o 
  -1  15   2     3379.33     3156.13     54.85 o 
   0  15   2     2154.41     2040.96     43.12 o 
   1  15   2       20.55       10.41     12.21 o 
   2  15   2     1126.87     1022.44     38.04 o 
   3  15   2      997.43      938.13     38.01 o 
   4  15   2       83.50       68.07     19.15 o 
   5  15   2      289.08      223.64     24.16 o 
   6  15   2       43.52       44.09     28.74 o 
   7  15   2      139.38      103.68     45.52 o 
   8  15   2      144.78      218.54     28.20 o 
   9  15   2       29.20       75.01     23.15 o 
  -9  16   2       26.36      142.51     40.24 o 
  -8  16   2      350.12      374.11     53.29 o 
  -7  16   2      313.04      347.49     48.58 o 
  -6  16   2      490.81      551.34     54.84 o 
  -5  16   2      874.85      857.75     94.51 o 
  -4  16   2      123.55      116.48     16.20 o 
  -3  16   2      370.17      515.43     25.09 o 
  -2  16   2      293.16      321.39     26.35 o 
  -1  16   2       46.01       56.33     14.33 o 
   0  16   2       15.98       31.53     15.67 o 
   1  16   2       34.91       13.10     13.37 o 
   2  16   2      732.67      637.33     28.40 o 
   3  16   2     1286.05     1277.12     44.50 o 
   4  16   2     1318.38     1296.56     45.14 o 
   5  16   2      268.21      227.16     27.28 o 
   6  16   2       13.51       -9.85     25.29 o 
   7  16   2       84.47       29.12     16.46 o 
  -8  17   2     1276.29     1737.84     91.40 o 
  -7  17   2      918.99     1135.34     74.98 o 
  -6  17   2      200.95      267.33     44.58 o 
  -5  17   2       17.92       20.00     19.16 o 
  -4  17   2      775.23      811.23     51.52 o 
  -3  17   2      489.26      423.53     29.03 o 
  -2  17   2        4.85       22.52     13.83 o 
  -1  17   2        0.21       35.22     14.15 o 
   0  17   2      259.41      339.32     23.16 o 
   1  17   2      645.98      884.99     34.43 o 
   2  17   2      131.43      162.23     19.29 o 
   3  17   2        3.24       16.96     20.08 o 
   4  17   2       94.13      138.93     23.71 o 
   5  17   2        8.76       57.89     32.22 o 
   6  17   2      140.96      160.03     25.61 o 
  -6  18   2        2.67       49.50     33.56 o 
  -4  18   2      979.42     1001.90     57.93 o 
  -3  18   2     1751.60     1799.17     77.07 o 
  -2  18   2      743.72      940.29     58.46 o 
  -1  18   2       61.08      112.56     20.84 o 
   0  18   2       37.90       37.54     15.31 o 
   1  18   2       15.16       -3.23     14.13 o 
   2  18   2       65.47       67.09     17.13 o 
   3  18   2      368.36      282.07     38.45 o 
  -2 -17   3      254.43      424.35     51.76 o 
  -1 -17   3      897.18      961.05     65.75 o 
   0 -17   3      834.69      783.50     60.02 o 
   1 -17   3      173.52      144.43     35.78 o 
   2 -17   3      207.72      210.61     37.71 o 
   3 -17   3      487.85      557.72     53.05 o 
   4 -17   3      152.32      152.63     34.50 o 
   5 -17   3       35.12       55.61     28.39 o 
   6 -17   3        0.69       -2.63     36.96 o 
  -4 -16   3       12.41       24.53     18.19 o 
  -3 -16   3      357.85      423.00     26.61 o 
  -2 -16   3      737.36      783.35     31.03 o 
  -1 -16   3      177.52      231.12     20.42 o 
   0 -16   3       22.31       66.65     31.48 o 
   1 -16   3      473.29      502.01     48.88 o 
   2 -16   3      161.71      179.22     34.01 o 
   3 -16   3      449.54      596.99     51.37 o 
   4 -16   3      960.25     1022.21     58.45 o 
   5 -16   3      194.30      333.81     30.92 o 
   6 -16   3        0.02       37.17     22.12 o 
   7 -16   3       14.40       49.91     22.11 o 
   8 -16   3       80.54       87.03     23.63 o 
  -6 -15   3      466.00      555.94     36.05 o 
  -5 -15   3       25.42       46.55     16.60 o 
  -4 -15   3      547.38      690.76     43.84 o 
  -3 -15   3      613.74      587.13     28.50 o 
  -2 -15   3      855.21      774.59     33.50 o 
  -1 -15   3      724.83      735.90     31.56 o 
   0 -15   3      534.80      555.87     26.03 o 
   1 -15   3     1021.35     1061.56     59.23 o 
   2 -15   3     2149.00     1899.61     77.42 o 
   3 -15   3      418.14      347.04     40.50 o 
   4 -15   3      365.69      373.85     31.17 o 
   5 -15   3      386.63      457.79     58.31 o 
   6 -15   3        8.62       57.10     21.17 o 
   7 -15   3      119.05      120.64     24.31 o 
   8 -15   3      355.97      329.94     37.90 o 
   9 -15   3       40.94       53.98     22.15 o 
  10 -15   3      424.15      500.53     62.24 o 
  -7 -14   3      150.20      260.19     28.59 o 
  -6 -14   3        6.47       18.00     19.57 o 
  -5 -14   3        8.11       34.15     17.45 o 
  -4 -14   3       79.88      106.53     20.02 o 
  -3 -14   3      436.37      525.56     33.76 o 
  -2 -14   3      828.09      772.08     28.45 o 
  -1 -14   3      361.12      283.90     20.23 o 
   0 -14   3      241.61      266.80     19.37 o 
   1 -14   3      319.71      253.81     18.52 o 
   2 -14   3      100.44      113.13     21.00 o 
   3 -14   3      105.72       79.04     21.38 o 
   4 -14   3     1101.96      985.36     41.35 o 
   5 -14   3     2497.16     2574.39    134.38 o 
   6 -14   3     3621.54     3569.25    118.62 o 
   7 -14   3     2581.35     2490.58    166.94 o 
   8 -14   3      156.04      166.58     24.54 o 
   9 -14   3       10.99        2.85     18.79 o 
  10 -14   3       42.68       28.23     20.55 o 
  11 -14   3      133.43      106.51     43.78 o 
  -9 -13   3      414.86      446.55     48.91 o 
  -8 -13   3      509.35      550.46     46.28 o 
  -7 -13   3      385.27      383.29     30.75 o 
  -6 -13   3       87.83      110.84     21.10 o 
  -5 -13   3      257.09      346.17     50.00 o 
  -4 -13   3      893.28      929.07     37.67 o 
  -3 -13   3      886.79      900.73     30.34 o 
  -2 -13   3       30.31       41.23     13.39 o 
  -1 -13   3     1706.13     1554.14     36.39 o 
   0 -13   3      668.72      657.50     24.54 o 
   1 -13   3      691.11      660.50     43.39 o 
   2 -13   3      854.99      920.16     46.70 o 
   3 -13   3      291.71      302.80     21.69 o 
   4 -13   3        2.41       37.92     17.69 o 
   5 -13   3       34.84       85.01     20.35 o 
   6 -13   3       99.36      116.95     21.76 o 
   7 -13   3      284.64      269.62     26.99 o 
   8 -13   3        0.40       22.02     26.19 o 
   9 -13   3      252.80      291.00     28.80 o 
  10 -13   3      844.42      992.10     44.92 o 
  11 -13   3      825.81      826.15     42.65 o 
  12 -13   3      245.58      229.37     52.78 o 
 -10 -12   3       27.49       67.54     30.06 o 
  -9 -12   3      292.06      254.14     40.15 o 
  -8 -12   3       88.02       27.81     50.43 o 
  -7 -12   3       31.64       25.47     16.87 o 
  -6 -12   3      224.25      176.30     22.68 o 
  -5 -12   3     1283.48     1393.91    110.99 o 
  -4 -12   3      532.52      500.51     28.58 o 
  -3 -12   3      293.81      292.07     23.07 o 
  -2 -12   3     1082.82     1120.06     41.37 o 
  -1 -12   3     3809.60     3940.07     64.50 o 
   0 -12   3     3741.05     3819.13     58.41 o 
   1 -12   3     1991.23     1920.86     43.01 o 
   2 -12   3      236.89      230.24     15.41 o 
   3 -12   3     1781.98     1711.45     38.31 o 
   4 -12   3      618.71      546.58     25.02 o 
   5 -12   3      609.35      494.24     37.50 o 
   6 -12   3       98.83      110.43     21.38 o 
   7 -12   3      900.21      818.54     55.77 o 
   8 -12   3     1997.42     1896.67     68.70 o 
   9 -12   3     1401.29     1463.47     93.35 o 
  10 -12   3      111.43      201.43     34.66 o 
  11 -12   3      512.89      577.11     35.37 o 
  12 -12   3      103.70      193.02     49.32 o 
  13 -12   3       90.58      189.88     49.92 o 
 -10 -11   3        3.06       40.43     27.34 o 
  -9 -11   3        0.14       16.40     22.65 o 
  -8 -11   3        2.66       21.93     16.26 o 
  -7 -11   3      293.66      273.84     25.07 o 
  -6 -11   3      567.34      743.98     34.09 o 
  -5 -11   3      199.80      263.01     23.54 o 
  -4 -11   3      661.54      610.53     30.03 o 
  -3 -11   3      324.48      357.38     40.91 o 
  -2 -11   3      155.00      190.48     18.89 o 
  -1 -11   3      381.75      421.55     20.22 o 
   0 -11   3      904.32      912.89     25.39 o 
   1 -11   3       60.99      106.31     12.77 o 
   2 -11   3        6.34        0.31      8.24 o 
   3 -11   3     2861.03     2501.61     40.60 o 
   4 -11   3     5271.84     5117.92     66.66 o 
   5 -11   3     2761.39     3016.78     93.01 o 
   6 -11   3     1170.28     1265.73     55.38 o 
   7 -11   3       23.08       19.25     27.20 o 
   8 -11   3       30.24       -3.27     13.82 o 
   9 -11   3      502.78      425.95     25.57 o 
  10 -11   3      123.65      100.01     18.20 o 
  11 -11   3      593.42      628.11     30.00 o 
  12 -11   3     1237.28     1248.82     39.68 o 
  13 -11   3     1826.58     1845.80     90.11 o 
  14 -11   3      448.34      463.99     61.40 o 
 -11 -10   3      860.74     1096.28     66.90 o 
 -10 -10   3      891.50      901.93     59.44 o 
  -9 -10   3      552.28      649.85     47.93 o 
  -8 -10   3      300.70      308.70     35.70 o 
  -6 -10   3     1874.59     1879.27     64.76 o 
  -5 -10   3      408.64      416.41     27.06 o 
  -4 -10   3     3880.59     3887.56     72.34 o 
  -3 -10   3     3391.48     3554.10     66.63 o 
  -2 -10   3     1119.48     1030.20     31.59 o 
  -1 -10   3      238.52      270.65     16.03 o 
   0 -10   3      267.00      298.54     18.51 o 
   1 -10   3      264.56      303.00     15.49 o 
   2 -10   3     4038.40     4007.55     54.73 o 
   3 -10   3     5129.63     4602.49     60.19 o 
   4 -10   3      130.56      101.60     10.80 o 
   5 -10   3     4764.67     4923.05     78.51 o 
   6 -10   3     2782.19     2974.83     55.31 o 
   7 -10   3      386.02      409.41     26.99 o 
   8 -10   3     1874.71     1713.92     40.26 o 
   9 -10   3      755.62      860.33     31.17 o 
  10 -10   3      102.13       66.27     16.26 o 
  11 -10   3       21.19      -10.53     18.77 o 
  12 -10   3      256.26      201.96     20.82 o 
  13 -10   3      501.99      481.30     58.91 o 
  14 -10   3      500.83      546.60     62.44 o 
 -12  -9   3        2.57        9.08     25.48 o 
 -11  -9   3       53.82       57.59     27.20 o 
 -10  -9   3       36.74       52.41     27.30 o 
  -9  -9   3        1.71       42.00     24.39 o 
  -8  -9   3      339.32      337.70     26.85 o 
  -7  -9   3      408.30      381.35     27.51 o 
  -6  -9   3        5.01       16.31     13.22 o 
  -5  -9   3       41.47       93.71     16.99 o 
  -4  -9   3     2007.02     2027.82     46.88 o 
  -3  -9   3     5785.49     5988.92    112.56 o 
  -2  -9   3     5121.51     5525.77     86.98 o 
  -1  -9   3     6992.07     7113.96    104.03 o 
   0  -9   3      887.73      829.86     22.03 o 
   1  -9   3     4530.15     4762.06     61.55 o 
   2  -9   3     2274.46     2367.68     36.91 o 
   3  -9   3       60.75       55.63      8.42 o 
   4  -9   3      211.77      295.29     16.68 o 
   5  -9   3     9191.86     8901.87    125.09 o 
   6  -9   3    14174.18    13482.10    152.40 o 
   7  -9   3     9394.05     8885.08    138.14 o 
   8  -9   3     4580.33     4895.98     88.82 o 
   9  -9   3      354.76      417.17     23.22 o 
  10  -9   3        5.99      104.93     16.36 o 
  11  -9   3      160.31      123.37     18.11 o 
  12  -9   3      442.02      468.28     26.25 o 
  13  -9   3       79.40       97.01     27.72 o 
  14  -9   3      546.05      581.96     61.50 o 
  15  -9   3      243.27      333.92     54.77 o 
 -12  -8   3       15.83       25.11     24.26 o 
 -11  -8   3      408.21      425.66     45.38 o 
 -10  -8   3      686.46      726.53     49.80 o 
  -9  -8   3     1632.00     1638.11     69.15 o 
  -8  -8   3      621.82      511.18     29.27 o 
  -7  -8   3        0.92        6.95     14.30 o 
  -6  -8   3     1372.58     1120.23     53.57 o 
  -5  -8   3        0.86       19.99     12.64 o 
  -4  -8   3     2199.84     1958.06     44.66 o 
  -3  -8   3     3843.21     3940.99     67.66 o 
  -2  -8   3      466.63      609.65     23.63 o 
  -1  -8   3      378.90      427.34     19.81 o 
   0  -8   3      479.92      471.67     18.89 o 
   1  -8   3      369.09      591.22     45.36 o 
   2  -8   3     9197.25     8531.64     95.88 o 
   3  -8   3     5015.41     4748.84     58.51 o 
   4  -8   3     2684.36     2754.97     48.38 o 
   5  -8   3      437.26      476.85     16.58 o 
   6  -8   3     4248.12     4272.31     76.60 o 
   7  -8   3     5945.04     5298.25     90.59 o 
   8  -8   3     2208.08     2265.81     66.40 o 
   9  -8   3      853.76      748.51     27.63 o 
  10  -8   3     6674.76     5985.13     85.96 o 
  11  -8   3     2082.92     2027.09     71.92 o 
  12  -8   3      785.89      872.47     31.97 o 
  13  -8   3      243.69      335.76     26.82 o 
  14  -8   3       46.74       54.88     39.54 o 
  15  -8   3      452.98      499.05     59.64 o 
 -13  -7   3      433.32      572.97     55.62 o 
 -12  -7   3      187.30      238.35     37.23 o 
 -11  -7   3       58.52       65.45     27.60 o 
 -10  -7   3      278.53      209.73     32.51 o 
  -9  -7   3      407.67      318.88     36.32 o 
  -8  -7   3      306.01      249.09     32.33 o 
  -7  -7   3      133.63      145.94     28.11 o 
  -6  -7   3     1955.22     1800.92     44.29 o 
  -5  -7   3     3333.82     3150.86     85.61 o 
  -4  -7   3    10672.48    10062.39    114.48 o 
  -3  -7   3     2351.80     2160.59     44.35 o 
  -2  -7   3      737.10      697.15     23.12 o 
  -1  -7   3    10610.91    10480.61    139.59 o 
   0  -7   3    14892.97    14363.90    152.39 o 
   1  -7   3       59.74      124.33     26.59 o 
   2  -7   3      466.96      541.50     36.41 o 
   3  -7   3       19.43       50.10      6.89 o 
   4  -7   3       63.79       52.07      7.99 o 
   5  -7   3      659.76      872.03    141.77 o 
   6  -7   3     2361.71     2251.22     48.44 o 
   7  -7   3       60.16       78.06     14.30 o 
   8  -7   3     3170.14     2961.25     60.70 o 
   9  -7   3     1098.99      990.29     43.06 o 
  10  -7   3      481.98      369.34     21.22 o 
  11  -7   3     1206.90     1050.42     31.75 o 
  12  -7   3      839.34      870.13     30.56 o 
  13  -7   3      191.57      220.60     22.62 o 
  14  -7   3       11.50       51.65     21.54 o 
  15  -7   3      257.80      234.72     47.28 o 
  16  -7   3      145.19      207.64     46.32 o 
 -13  -6   3      175.70      235.36     38.44 o 
 -12  -6   3       50.48       67.24     25.79 o 
 -11  -6   3      121.22      209.85     34.65 o 
 -10  -6   3        6.17        6.73     19.81 o 
  -9  -6   3      163.96      128.14     27.03 o 
  -8  -6   3      282.00      303.20     32.92 o 
  -7  -6   3      102.27      123.79     17.01 o 
  -6  -6   3       20.48       38.48     13.01 o 
  -5  -6   3     2682.12     2689.49    105.49 o 
  -4  -6   3     2947.86     2604.82     38.84 o 
  -3  -6   3      757.58      556.60     20.95 o 
  -2  -6   3      137.86      131.44     16.58 o 
  -1  -6   3     1698.35     1392.38     29.48 o 
   0  -6   3     8457.48     8948.25     98.28 o 
   1  -6   3      143.20      272.43     14.13 o 
   2  -6   3      117.72      266.45     16.36 o 
   3  -6   3     7442.94     8080.88     87.91 o 
   4  -6   3    19591.56    20468.54    215.82 o 
   5  -6   3    16689.84    17672.83    239.95 o 
   6  -6   3     9093.71     9250.62    135.81 o 
   7  -6   3     3164.36     2937.11     57.15 o 
   8  -6   3      109.71       77.06     13.43 o 
   9  -6   3      118.05      111.73     14.04 o 
  10  -6   3       87.03      111.50     16.13 o 
  11  -6   3        8.88       -1.19     12.73 o 
  12  -6   3       45.68       84.24     21.78 o 
  13  -6   3     1303.44     1183.99     35.73 o 
  14  -6   3      833.91      685.39     30.21 o 
  15  -6   3       23.86       44.30     36.51 o 
  16  -6   3        0.05      118.30     42.08 o 
 -14  -5   3        8.01       35.62     26.89 o 
 -13  -5   3      173.58      185.01     34.74 o 
 -12  -5   3      491.99      532.53     43.94 o 
 -11  -5   3     2884.16     2982.32     97.20 o 
 -10  -5   3     2924.82     3083.14     96.63 o 
  -9  -5   3      842.69      759.26     45.04 o 
  -8  -5   3      397.65      442.48     36.89 o 
  -7  -5   3      295.82      354.81     21.61 o 
  -6  -5   3     1350.32     1413.02     22.79 o 
  -5  -5   3     3755.29     3694.39     77.13 o 
  -4  -5   3     1427.17     1189.72     27.66 o 
  -3  -5   3     6198.63     6487.56     75.85 o 
  -2  -5   3    15719.35    17498.22    220.32 o 
  -1  -5   3      887.17     1083.77     24.56 o 
   0  -5   3      789.28      657.10     15.59 o 
   1  -5   3     1233.66     1355.71     21.83 o 
   2  -5   3     6567.49     7135.21     68.97 o 
   3  -5   3     4757.38     5508.82     61.22 o 
   4  -5   3     2617.08     3026.30     53.57 o 
   5  -5   3      370.44      564.94     42.56 o 
   6  -5   3      197.12      238.08     16.07 o 
   7  -5   3      377.83      511.55     22.93 o 
   8  -5   3     2934.53     2908.81     57.44 o 
   9  -5   3     5113.58     5020.89     71.00 o 
  10  -5   3     1933.35     1694.99     32.86 o 
  11  -5   3      677.71      506.20     19.00 o 
  12  -5   3     1433.75     1535.55     38.40 o 
  13  -5   3      917.90      892.90     32.37 o 
  14  -5   3      816.69      842.33     65.48 o 
  15  -5   3      192.16      140.43     40.29 o 
  16  -5   3      134.45      268.00     46.12 o 
 -14  -4   3       23.18      117.61     34.21 o 
 -13  -4   3       16.90       23.37     25.59 o 
 -12  -4   3       14.51       33.49     23.09 o 
 -11  -4   3     1262.57     1035.70     54.79 o 
 -10  -4   3     1302.69     1164.34     55.90 o 
  -9  -4   3      419.06      518.90     39.33 o 
  -8  -4   3      687.43      543.11     22.46 o 
  -7  -4   3     6488.77     6762.69     81.54 o 
  -6  -4   3     8085.01     8589.95     98.39 o 
  -5  -4   3     5498.20     5722.55     59.82 o 
  -4  -4   3       24.35       38.15      6.06 o 
  -3  -4   3     3694.71     3810.87    151.43 o 
  -2  -4   3    34127.22    36372.67    439.99 o 
  -1  -4   3    45519.92    45113.92    554.33 o 
   0  -4   3     9433.42     8703.94    119.00 o 
   1  -4   3    29008.75    30859.10    305.56 o 
   2  -4   3     8173.54     8197.93     76.55 o 
   3  -4   3        7.06       41.40      5.94 o 
   4  -4   3     1808.53     1627.65     33.72 o 
   5  -4   3     1767.54     1767.75     36.87 o 
   6  -4   3     5926.96     5760.43     89.48 o 
   7  -4   3    18729.06    18681.52    253.33 o 
   8  -4   3     8193.64     8327.36    125.86 o 
   9  -4   3      354.88      383.73     14.83 o 
  10  -4   3      601.94      601.91     18.73 o 
  11  -4   3       81.44      138.24     13.29 o 
  12  -4   3      602.66      583.08     21.10 o 
  13  -4   3      554.04      412.09     24.67 o 
  14  -4   3       18.56       36.85     15.75 o 
  15  -4   3       25.12       46.19     16.30 o 
  16  -4   3        1.88       35.87     32.85 o 
 -15  -3   3        8.32       27.44     28.40 o 
 -14  -3   3       17.77       38.42     25.81 o 
 -13  -3   3        8.59       49.58     24.73 o 
 -12  -3   3      153.96      187.62     31.03 o 
 -11  -3   3        0.59       10.26     19.96 o 
 -10  -3   3       38.20      -32.97     21.98 o 
  -9  -3   3      712.10      716.84     27.72 o 
  -8  -3   3     2708.36     2401.24     39.52 o 
  -7  -3   3      703.94      569.45     18.81 o 
  -6  -3   3     7922.16     8008.47     92.85 o 
  -5  -3   3    13764.45    12983.96    140.71 o 
  -4  -3   3      391.42      352.52     11.27 o 
  -3  -3   3      308.17      471.29     12.65 o 
  -2  -3   3      755.81      734.96     15.11 o 
  -1  -3   3      545.88      697.20     26.86 o 
   0  -3   3      134.54       95.02      6.08 o 
   1  -3   3    28256.46    30686.58    268.22 o 
   2  -3   3    42027.93    45505.61    397.38 o 
   3  -3   3    43952.91    45008.63    798.94 o 
   4  -3   3     1711.18     1768.07     34.62 o 
   5  -3   3      670.72      779.01     22.66 o 
   6  -3   3       13.41       59.20     10.10 o 
   7  -3   3     2043.55     2030.93     32.43 o 
   8  -3   3     1438.94     1616.28     29.65 o 
   9  -3   3       41.16       16.99      7.61 o 
  10  -3   3     3626.38     3924.80     50.19 o 
  11  -3   3     7659.66     7619.32     84.71 o 
  12  -3   3     3926.60     4000.55     54.42 o 
  13  -3   3      543.09      521.90     29.90 o 
  14  -3   3      240.41      223.78     21.34 o 
  15  -3   3      450.90      568.03     37.31 o 
  16  -3   3      253.81      348.20     46.10 o 
 -15  -2   3        0.68       -5.77     25.86 o 
 -14  -2   3      275.43      301.90     39.80 o 
 -13  -2   3     1162.44     1206.16     61.64 o 
 -12  -2   3      667.68      778.37     49.14 o 
 -11  -2   3     1222.16     1139.05     57.27 o 
 -10  -2   3     2462.25     2639.74     56.72 o 
  -9  -2   3      290.74      385.44     53.31 o 
  -8  -2   3     1028.29      868.88     23.68 o 
  -7  -2   3     1238.30     1342.55     37.12 o 
  -6  -2   3    15150.18    14779.40    160.35 o 
  -5  -2   3    20153.94    20693.97    217.14 o 
  -4  -2   3    15865.95    17079.67    179.76 o 
  -3  -2   3     2392.67     2497.17     33.20 o 
  -2  -2   3       12.69      109.77      7.58 o 
  -1  -2   3      868.68     1154.56     17.54 o 
   0  -2   3    29807.45    31394.80    314.92 o 
   1  -2   3    20330.10    22856.00    328.13 o 
   2  -2   3    54459.91    55311.45    432.77 o 
   3  -2   3      141.45      300.63     17.37 o 
   4  -2   3    26123.12    26953.13    479.12 o 
   5  -2   3      524.67      584.93     14.04 o 
   6  -2   3    24231.20    24615.92    257.20 o 
   7  -2   3     7229.85     7706.01     95.53 o 
   8  -2   3       26.98      112.49     10.48 o 
   9  -2   3        0.94       49.47      8.29 o 
  10  -2   3      887.67      670.58     24.30 o 
  11  -2   3     2897.00     2572.04     39.61 o 
  12  -2   3     1354.13     1398.92     31.40 o 
  13  -2   3      174.98      177.90     15.40 o 
  14  -2   3       15.66       41.59     14.86 o 
  15  -2   3      430.56      422.87     32.73 o 
  16  -2   3      110.41       73.36     31.50 o 
 -15  -1   3      161.35      139.59     35.30 o 
 -14  -1   3       50.06       23.65     24.56 o 
 -13  -1   3       41.01       10.92     24.37 o 
 -12  -1   3       32.60       38.18     24.05 o 
 -11  -1   3        3.59       79.38     16.67 o 
 -10  -1   3      348.90      373.09     25.43 o 
  -9  -1   3     1262.23     1289.72     35.92 o 
  -8  -1   3     2660.92     2768.37     48.84 o 
  -7  -1   3      853.66      870.56     28.22 o 
  -6  -1   3     2124.97     2266.28     35.57 o 
  -5  -1   3     6246.82     5949.78     71.18 o 
  -4  -1   3    15072.09    13746.18    146.60 o 
  -3  -1   3    41941.37    42534.85    430.53 o 
  -2  -1   3    36537.45    41465.93    475.39 o 
  -1  -1   3     3564.95     3149.23     44.64 o 
   0  -1   3    11424.04    13455.10    119.89 o 
   1  -1   3     6356.46     8146.86     72.72 o 
   2  -1   3      859.19      589.96     15.69 o 
   3  -1   3      224.91      336.24     10.22 o 
   4  -1   3     8393.79     7585.06     98.75 o 
   5  -1   3    28242.60    26736.65    276.59 o 
   6  -1   3     1170.26     1188.12     34.40 o 
   7  -1   3      383.69      336.21     20.07 o 
   8  -1   3        8.06       80.37      9.94 o 
   9  -1   3      134.65      192.88     12.06 o 
  10  -1   3      167.62      176.71     12.17 o 
  11  -1   3        5.78        7.31      9.17 o 
  12  -1   3     1412.91     1669.97     32.52 o 
  13  -1   3      450.50      420.38     33.29 o 
  14  -1   3      319.37      329.84     21.85 o 
  15  -1   3        0.32        7.05     15.77 o 
  16  -1   3      137.70      178.42     36.77 o 
 -15   0   3        5.29       56.85     29.49 o 
 -14   0   3       21.45       51.80     25.84 o 
 -13   0   3      204.12      216.52     34.87 o 
 -12   0   3     1224.60     1358.76     88.37 o 
 -11   0   3     3826.54     3186.25     65.34 o 
 -10   0   3     5575.93     5010.18     86.29 o 
  -9   0   3      310.46      280.19     19.81 o 
  -8   0   3      208.36      314.07     17.05 o 
  -7   0   3     1024.35     1215.26     26.88 o 
  -6   0   3       16.46       34.62      8.93 o 
  -5   0   3     8236.12     7733.13     89.23 o 
  -4   0   3      475.41      443.05     18.38 o 
  -3   0   3      606.34      921.02     22.49 o 
  -2   0   3     2117.57     2254.92     36.81 o 
  -1   0   3     5223.18     5313.97     73.24 o 
   0   0   3     1865.26     1786.22     21.91 o 
   1   0   3    17908.33    17587.98    180.78 o 
   2   0   3     9718.11    10058.05     89.44 o 
   3   0   3     5438.49     4727.35     44.95 o 
   4   0   3     3361.17     3670.75     41.98 o 
   5   0   3     1204.85     1414.18     21.76 o 
   6   0   3     7104.04     8234.22    112.18 o 
   7   0   3      267.05      186.89     13.09 o 
   8   0   3    17529.58    17967.02    359.12 o 
   9   0   3    14002.37    13893.67    152.99 o 
  10   0   3     2640.64     2815.41     40.08 o 
  11   0   3      361.72      461.95     21.54 o 
  12   0   3     1579.49     1433.71     34.73 o 
  13   0   3      489.84      680.21     59.37 o 
  14   0   3     1331.15     1257.87     34.89 o 
  15   0   3      778.97      882.34     39.62 o 
  16   0   3        0.46      -15.93     35.77 o 
 -15   1   3      204.65      256.85     39.96 o 
 -14   1   3      436.46      511.01     48.33 o 
 -13   1   3      154.96      197.43     22.57 o 
 -12   1   3       51.59       87.81     18.51 o 
 -11   1   3      682.09      619.62     29.95 o 
 -10   1   3      703.19      585.87     27.67 o 
  -9   1   3        2.35        9.94     11.47 o 
  -8   1   3      503.49      484.53     35.12 o 
  -7   1   3     3089.84     3201.64     47.82 o 
  -6   1   3    17245.53    18059.93    279.01 o 
  -5   1   3    21166.36    20359.91    267.76 o 
  -4   1   3    19716.86    19692.04    257.15 o 
  -3   1   3    23262.98    22758.83    431.59 o 
  -2   1   3    20125.96    19589.30    344.76 o 
  -1   1   3    30177.76    34036.88    592.48 o 
   0   1   3    18621.89    19913.23    162.23 o 
   1   1   3     4878.84     7495.27     67.69 o 
   2   1   3      307.06      247.76      6.84 o 
   3   1   3      724.27      709.30     12.48 o 
   4   1   3      849.99      960.70     16.45 o 
   5   1   3     4700.69     4538.24     53.20 o 
   6   1   3      577.92      793.70     18.21 o 
   7   1   3    13487.63    12634.09    135.77 o 
   8   1   3     2895.22     2625.99     39.88 o 
   9   1   3       96.67       45.03     16.91 o 
  10   1   3        8.35       31.81     12.64 o 
  11   1   3      918.80      901.22     32.27 o 
  12   1   3      397.90      502.12     28.35 o 
  13   1   3      805.22      761.54     38.77 o 
  14   1   3      567.06      485.05     32.13 o 
  15   1   3      319.76      297.76     27.19 o 
  16   1   3      211.07      198.10     25.31 o 
 -15   2   3      324.73      367.66     43.76 o 
 -14   2   3       13.10       42.86     18.36 o 
 -13   2   3      136.92      202.91     23.34 o 
 -12   2   3      597.97      728.71     32.99 o 
 -11   2   3      131.11      146.48     15.73 o 
 -10   2   3      728.11      853.70     26.54 o 
  -9   2   3      597.58      444.54     19.51 o 
  -8   2   3      119.68      135.43     24.47 o 
  -7   2   3        5.45       -4.32     13.03 o 
  -6   2   3     3606.66     3524.58     63.01 o 
  -5   2   3     5724.62     5734.61     96.16 o 
  -4   2   3     2263.32     2214.53     43.32 o 
  -3   2   3     4009.86     4878.25    100.98 o 
  -2   2   3    17707.77    19502.18    247.50 o 
  -1   2   3     2601.77     2830.44     65.33 o 
   0   2   3      320.95      112.47      7.15 o 
   1   2   3    30623.27    29679.72    381.06 o 
   2   2   3       27.43      144.86      8.55 o 
   3   2   3    36347.36    32164.93    318.32 o 
   4   2   3    13554.23    12188.06    126.75 o 
   5   2   3     7793.60     8408.34    110.27 o 
   6   2   3      362.31      503.66     17.86 o 
   7   2   3       95.64       83.67      9.22 o 
   8   2   3      235.19      258.37     13.47 o 
   9   2   3      137.72       94.21     13.38 o 
  10   2   3      164.63      185.63     16.86 o 
  11   2   3     4463.58     4473.35    115.29 o 
  12   2   3     5486.62     4897.11    135.02 o 
  13   2   3      529.36      563.34     41.54 o 
  14   2   3      443.06      411.00     39.71 o 
  15   2   3      384.61      403.25     31.31 o 
  16   2   3      117.68       97.02     22.04 o 
 -15   3   3       12.90       30.86     17.35 o 
 -14   3   3      625.74      720.10     41.35 o 
 -13   3   3     1666.02     1731.82     51.51 o 
 -12   3   3     3257.69     3248.49     69.37 o 
 -11   3   3      992.10     1041.70     29.83 o 
 -10   3   3       28.05       75.10     12.74 o 
  -9   3   3      714.92      766.51     30.41 o 
  -8   3   3     2213.05     2060.96     44.68 o 
  -7   3   3     4580.93     4221.19     70.62 o 
  -6   3   3      379.91      311.12     11.91 o 
  -5   3   3     9493.95    11187.53    122.64 o 
  -4   3   3    23469.74    24388.35    253.26 o 
  -3   3   3    22486.59    22650.37    205.26 o 
  -2   3   3     1847.84     1975.96     22.59 o 
  -1   3   3        1.60       -8.07      7.98 o 
   0   3   3        0.19       24.20      5.68 o 
   1   3   3       12.83       79.27      5.20 o 
   2   3   3     2432.24     1893.98     20.79 o 
   3   3   3       52.70       27.53     11.34 o 
   4   3   3     4084.47     3526.35     52.62 o 
   5   3   3      208.12      102.74     13.19 o 
   6   3   3     1256.30     1095.71     26.11 o 
   7   3   3     8387.58     8048.87     90.30 o 
   8   3   3     5763.26     5579.63     68.17 o 
   9   3   3     1589.51     1731.12     42.65 o 
  10   3   3      245.67      347.97     21.69 o 
  11   3   3     1744.51     1519.14     57.57 o 
  12   3   3     3095.17     3011.41     89.60 o 
  13   3   3     1139.43     1097.65     55.85 o 
  14   3   3        4.99       10.13     22.29 o 
  15   3   3      316.71      294.94     36.56 o 
  16   3   3      254.75      212.46     35.82 o 
 -15   4   3       45.09       30.49     28.04 o 
 -14   4   3       56.37       65.96     19.76 o 
 -13   4   3      170.41      133.43     21.79 o 
 -12   4   3      123.58      173.94     22.76 o 
 -11   4   3     1186.20     1172.06     39.67 o 
 -10   4   3      150.00      140.11     29.39 o 
  -9   4   3     2396.49     2513.02     97.83 o 
  -8   4   3     9829.14     9428.53    120.98 o 
  -7   4   3     8412.82     8159.55     96.23 o 
  -6   4   3      516.78      423.20     14.32 o 
  -5   4   3     4960.11     5076.41     54.65 o 
  -4   4   3    19340.41    21503.71    197.54 o 
  -3   4   3    30321.01    31717.65    328.46 o 
  -2   4   3     7325.89     6994.71     78.55 o 
  -1   4   3     7474.65     9179.78    124.59 o 
   0   4   3    29444.67    32818.71    334.03 o 
   1   4   3    84051.46    88267.77    776.57 o 
   2   4   3     1708.62     1462.62     17.78 o 
   3   4   3      122.10      103.53      8.59 o 
   4   4   3     6609.01     6838.99     93.47 o 
   5   4   3    12939.54    11486.64    149.83 o 
   6   4   3    12629.87    14199.46    172.99 o 
   7   4   3      189.32      370.90     13.83 o 
   8   4   3     2252.63     2138.70     34.06 o 
   9   4   3      904.79      880.20     22.39 o 
  10   4   3      426.89      520.38     26.57 o 
  11   4   3        2.61       43.48     18.66 o 
  12   4   3       10.45        7.24     21.68 o 
  13   4   3       40.91       59.49     25.89 o 
  14   4   3      213.48      184.69     32.11 o 
  15   4   3        0.22       35.32     23.95 o 
  16   4   3      131.83      103.22     30.24 o 
 -15   5   3        0.78       47.95     30.17 o 
 -14   5   3       19.00       24.07     18.63 o 
 -13   5   3       36.61       40.68     17.81 o 
 -12   5   3       41.72       25.52     16.49 o 
 -11   5   3      575.16      504.49     46.38 o 
 -10   5   3     4522.62     4402.04     63.93 o 
  -9   5   3     3790.03     3507.33     54.47 o 
  -8   5   3       92.57      143.72     11.70 o 
  -7   5   3     2562.87     2542.31     39.08 o 
  -6   5   3     4397.53     4781.86     60.55 o 
  -5   5   3     6145.85     6610.44     77.61 o 
  -4   5   3     2954.59     3113.26     36.55 o 
  -3   5   3       45.23      206.87     13.35 o 
  -2   5   3       50.95       79.29      7.56 o 
  -1   5   3     2452.30     2548.60     38.17 o 
   0   5   3    24204.25    26281.61    269.23 o 
   1   5   3    29289.05    30491.58    267.18 o 
   2   5   3     5371.28     5500.37     53.23 o 
   3   5   3       83.66      116.32      5.85 o 
   4   5   3      487.66      549.86     18.44 o 
   5   5   3       21.47       89.15     10.81 o 
   6   5   3     3231.03     2695.79     51.87 o 
   7   5   3        7.68       33.22     10.15 o 
   8   5   3     3224.32     2829.33     40.14 o 
   9   5   3     6753.08     6812.50    105.63 o 
  10   5   3     5868.09     5715.73    133.07 o 
  11   5   3     1231.70     1304.76     63.14 o 
  12   5   3      426.20      479.27     39.21 o 
  13   5   3      350.08      429.67     41.41 o 
  14   5   3      459.27      469.40     41.44 o 
  15   5   3      119.99      110.55     28.59 o 
  16   5   3        9.51       24.36     24.36 o 
 -15   6   3      213.23      219.72     27.47 o 
 -14   6   3      731.37      848.16     40.36 o 
 -13   6   3      830.50     1085.92     42.70 o 
 -12   6   3      360.13      333.70     42.69 o 
 -11   6   3     1895.64     1560.38     71.31 o 
 -10   6   3     1035.35      852.33     54.34 o 
  -9   6   3      881.80      794.04     23.52 o 
  -8   6   3      104.94       61.26      9.42 o 
  -7   6   3     3182.27     3308.30     47.68 o 
  -6   6   3    11986.72    11118.21    125.60 o 
  -5   6   3    11830.22    11161.92    124.53 o 
  -4   6   3     2305.56     2033.64     30.96 o 
  -3   6   3      294.01      298.36     14.56 o 
  -2   6   3     8900.14     8550.67    180.13 o 
  -1   6   3    21480.91    21337.32    222.68 o 
   0   6   3    11542.12    10856.19    117.68 o 
   1   6   3     3973.18     4073.77     59.95 o 
   2   6   3        3.72      104.30      8.12 o 
   3   6   3       31.62      141.23      8.70 o 
   4   6   3      205.81      200.10     25.54 o 
   5   6   3     1764.13     2021.87     40.66 o 
   6   6   3     4603.71     4981.60     93.63 o 
   7   6   3     2013.45     2174.89     46.17 o 
   8   6   3      511.46      522.10     23.85 o 
   9   6   3     1925.27     1970.72     47.21 o 
  10   6   3     1495.04     1416.99     41.38 o 
  11   6   3        3.25       -0.12     13.27 o 
  12   6   3       85.24       67.78     24.79 o 
  13   6   3      117.08      103.38     26.83 o 
  14   6   3      223.29      258.60     36.60 o 
  15   6   3       40.68       54.38     27.57 o 
 -15   7   3       43.08      108.62     34.23 o 
 -14   7   3       30.19      140.63     26.39 o 
 -13   7   3      171.70      230.94     25.88 o 
 -12   7   3       40.79       74.92     32.62 o 
 -11   7   3       59.40       91.73     30.67 o 
 -10   7   3      547.13      649.23     51.40 o 
  -9   7   3      875.85      840.25     24.51 o 
  -8   7   3      226.61      250.60     14.87 o 
  -7   7   3        1.38       17.13     15.71 o 
  -6   7   3     6271.16     5925.39     74.25 o 
  -5   7   3    19888.33    19722.45    212.12 o 
  -4   7   3    17627.44    17439.01    227.10 o 
  -3   7   3     1204.78     1011.35     26.14 o 
  -2   7   3     3395.17     3684.81     58.84 o 
  -1   7   3    11549.20    11779.86    155.54 o 
   0   7   3     6365.04     7038.54     80.12 o 
   1   7   3     7385.59     7795.88    106.00 o 
   2   7   3     9500.51    10500.17    112.48 o 
   3   7   3     7732.77     8798.29     95.48 o 
   4   7   3    22385.19    22387.58    282.45 o 
   5   7   3     5506.82     5676.91     87.15 o 
   6   7   3      415.54      491.69     23.22 o 
   7   7   3       45.08       47.80     12.57 o 
   8   7   3      554.35      685.59     27.72 o 
   9   7   3      873.18      922.70     33.48 o 
  10   7   3     1390.49     1388.26     41.98 o 
  11   7   3      672.85      662.09     33.08 o 
  12   7   3       97.19      143.09     22.51 o 
  13   7   3      159.21      119.15     29.16 o 
  14   7   3       17.10      -15.45     23.36 o 
  15   7   3       59.98       33.09     25.84 o 
 -14   8   3      149.74      156.66     38.11 o 
 -13   8   3      725.28      818.56     59.06 o 
 -12   8   3     2352.02     2069.43     86.14 o 
 -11   8   3     2176.20     2025.04     83.57 o 
 -10   8   3      357.40      335.33     43.18 o 
  -9   8   3       35.70       63.10     30.39 o 
  -8   8   3        1.76       10.01      9.55 o 
  -7   8   3       74.94      106.44     10.92 o 
  -6   8   3     2097.13     2059.12     35.80 o 
  -5   8   3       59.68      114.36     14.01 o 
  -4   8   3     2642.46     2554.50     48.30 o 
  -3   8   3     3351.93     2866.45     51.12 o 
  -2   8   3     1953.02     1902.53     33.87 o 
  -1   8   3        9.40       46.16     10.44 o 
   0   8   3     1684.57     1957.60     31.67 o 
   1   8   3      860.77     1035.08     21.40 o 
   2   8   3      799.66      947.66     22.80 o 
   3   8   3      754.80      607.77     14.11 o 
   4   8   3     1711.68     1582.56     36.92 o 
   5   8   3      110.39      103.02     34.79 o 
   6   8   3     4061.17     3556.18     65.35 o 
   7   8   3     8798.46     9026.36    133.29 o 
   8   8   3     4665.98     4647.70    125.20 o 
   9   8   3     3987.17     3948.62     75.93 o 
  10   8   3      944.86     1088.85     39.22 o 
  11   8   3      285.90      272.66     25.10 o 
  12   8   3      874.27      768.77     37.47 o 
  13   8   3      556.97      552.04     46.87 o 
  14   8   3      166.29       87.86     30.65 o 
 -14   9   3       21.52       66.96     34.62 o 
 -13   9   3       11.59       21.28     30.53 o 
 -12   9   3      146.21      182.93     40.09 o 
 -11   9   3     1054.53     1027.84     62.93 o 
 -10   9   3       96.70      115.96     34.65 o 
  -9   9   3      772.55      807.18     56.16 o 
  -8   9   3     2401.98     2404.03     42.38 o 
  -7   9   3     4557.73     4200.47     60.38 o 
  -6   9   3     3438.94     3271.15     61.43 o 
  -5   9   3      220.39      321.94     19.67 o 
  -4   9   3      724.02      855.22     27.36 o 
  -3   9   3     8510.35     8428.78    121.10 o 
  -2   9   3    11318.68    11052.67    123.54 o 
  -1   9   3      909.53      895.80     19.02 o 
   0   9   3    10352.04    10171.84    113.44 o 
   1   9   3    14218.53    14212.56    152.25 o 
   2   9   3     1572.26     1575.20     32.25 o 
   3   9   3      367.80      403.27     15.28 o 
   4   9   3       73.00      170.92     15.60 o 
   5   9   3     3708.80     3284.68     61.81 o 
   6   9   3     5698.00     5017.48    166.11 o 
   7   9   3      893.43      897.80     38.93 o 
   8   9   3      167.47      180.39     19.35 o 
   9   9   3      465.76      551.65     29.55 o 
  10   9   3      526.18      534.07     32.11 o 
  11   9   3      374.40      346.48     28.10 o 
  12   9   3      694.41      678.72     37.75 o 
  13   9   3      104.84       87.78     31.60 o 
  14   9   3      120.77      107.92     32.62 o 
 -14  10   3       26.44       92.32     34.74 o 
 -13  10   3       57.92       72.81     35.57 o 
 -12  10   3      204.54      176.75     38.42 o 
 -11  10   3        8.63       48.85     29.71 o 
 -10  10   3      490.40      446.50     47.93 o 
  -9  10   3      274.59      243.27     41.18 o 
  -8  10   3       80.57      101.21     33.26 o 
  -7  10   3      851.51      945.55     32.80 o 
  -6  10   3     1317.53     1240.70     35.49 o 
  -5  10   3       28.58       67.06     13.76 o 
  -4  10   3     4379.65     4178.09     72.14 o 
  -3  10   3     4623.04     4078.90     69.96 o 
  -2  10   3       10.52       14.45     14.17 o 
  -1  10   3      918.40     1368.76     24.49 o 
   0  10   3     2980.85     3172.89     46.44 o 
   1  10   3    13765.43    12783.21    139.89 o 
   2  10   3    16872.66    17325.83    183.50 o 
   3  10   3     2190.53     2741.45     72.81 o 
   4  10   3      770.42      842.73     29.52 o 
   5  10   3      223.00      115.46     15.81 o 
   6  10   3        1.54      -12.85     11.58 o 
   7  10   3       30.70       15.06     13.83 o 
   8  10   3      102.72       84.75     17.15 o 
   9  10   3     1443.97     1334.97     44.18 o 
  10  10   3     3731.09     3489.68     76.22 o 
  11  10   3      260.83      324.99     39.11 o 
  12  10   3       91.87      169.07     25.22 o 
  13  10   3       64.29       76.32     24.13 o 
 -13  11   3      627.85      701.75     58.38 o 
 -12  11   3       76.41       95.10     37.07 o 
 -11  11   3      127.78      141.16     39.63 o 
 -10  11   3      272.23      325.92     44.77 o 
  -9  11   3     1276.10     1302.78     70.62 o 
  -8  11   3     1888.77     1744.08     74.80 o 
  -7  11   3      204.50      234.47     31.08 o 
  -6  11   3     2358.58     2228.59     51.01 o 
  -5  11   3     4649.79     4530.15     79.61 o 
  -4  11   3      323.90      343.52     22.42 o 
  -3  11   3        1.04       21.87     12.82 o 
  -2  11   3      225.76      220.49     14.10 o 
  -1  11   3     2225.37     2249.84     33.30 o 
   0  11   3     2399.44     2269.01     38.80 o 
   1  11   3      847.20      977.45     24.23 o 
   2  11   3      415.16      401.98     16.34 o 
   3  11   3     1284.23     1146.66    103.62 o 
   4  11   3      910.17      747.71    101.53 o 
   5  11   3     3592.61     3340.09     66.75 o 
   6  11   3     2871.18     2889.30     67.92 o 
   7  11   3     1502.59     1484.95     44.01 o 
   8  11   3      385.58      438.21     28.03 o 
   9  11   3      422.09      480.37     32.28 o 
  10  11   3      386.05      383.86     30.86 o 
  11  11   3     1054.16     1139.73     44.66 o 
  12  11   3      184.40      186.26     26.48 o 
  13  11   3       65.06       79.80     22.48 o 
 -13  12   3      279.92      272.17     47.11 o 
 -12  12   3      112.84      125.39     38.10 o 
 -11  12   3       99.72       67.82     33.30 o 
 -10  12   3      935.98      840.95     62.90 o 
  -9  12   3     1878.20     1723.06     78.37 o 
  -8  12   3     1258.44     1300.13     69.72 o 
  -7  12   3        5.61      -12.91     26.87 o 
  -6  12   3      553.82      615.12     29.65 o 
  -5  12   3     4423.34     4641.36     82.74 o 
  -4  12   3     3670.02     3698.52     70.00 o 
  -3  12   3      179.27      167.78     14.47 o 
  -2  12   3       58.69       32.03      9.86 o 
  -1  12   3     1223.62     1182.98     24.47 o 
   0  12   3     2005.77     2107.95     41.75 o 
   1  12   3      248.54      318.72     17.18 o 
   2  12   3     1592.49     1546.39     69.52 o 
   3  12   3     2305.32     2261.20     77.74 o 
   4  12   3     3858.08     3825.29    105.63 o 
   5  12   3     6405.09     6170.01    104.13 o 
   6  12   3       31.47       62.70     16.50 o 
   7  12   3      317.55      337.91     26.58 o 
   8  12   3        0.90       17.50     16.28 o 
   9  12   3      370.10      319.77     28.12 o 
  10  12   3       97.27       61.83     23.51 o 
  11  12   3        1.93       20.02     19.31 o 
  12  12   3       97.53      120.33     24.77 o 
 -12  13   3      337.31      407.49     54.94 o 
 -11  13   3      497.18      550.51     60.01 o 
 -10  13   3      215.26      356.64     50.11 o 
  -9  13   3      332.86      340.52     46.69 o 
  -8  13   3       61.95      117.27     34.88 o 
  -7  13   3      599.21      671.28     56.08 o 
  -6  13   3      562.77      583.78     30.63 o 
  -5  13   3      137.21      104.38     17.04 o 
  -4  13   3        6.66       47.82     11.80 o 
  -3  13   3        0.75        0.03     10.03 o 
  -2  13   3     1135.13     1023.38     26.07 o 
  -1  13   3     5248.13     5105.50     61.25 o 
   0  13   3     3080.31     2985.03     42.50 o 
   1  13   3      757.60      822.84     31.32 o 
   2  13   3      440.72      656.01     29.15 o 
   3  13   3      108.01      184.02     20.42 o 
   4  13   3      915.92      699.45     31.64 o 
   5  13   3      103.60       57.96     18.64 o 
   6  13   3      244.49      240.70     23.47 o 
   7  13   3      813.84      840.44     43.32 o 
   8  13   3     1442.99     1521.82     49.92 o 
   9  13   3     1558.28     1645.70     57.22 o 
  10  13   3      481.32      498.81     35.69 o 
  11  13   3      100.70      161.01     49.08 o 
 -11  14   3       58.19      129.41     41.54 o 
 -10  14   3      176.06      197.66     44.70 o 
  -9  14   3       18.98       44.78     34.85 o 
  -8  14   3     1801.74     1779.04     83.90 o 
  -7  14   3     2359.64     2626.53     98.11 o 
  -6  14   3      433.07      427.07     29.10 o 
  -5  14   3        6.86       37.28     17.44 o 
  -4  14   3       16.16       53.44     13.44 o 
  -3  14   3      741.75      712.11     25.70 o 
  -2  14   3     2122.06     2150.58     46.65 o 
  -1  14   3      904.67      777.33     22.47 o 
   0  14   3        1.60       28.45     13.45 o 
   1  14   3      470.69      480.29     27.86 o 
   2  14   3     1371.04     1207.41     39.66 o 
   3  14   3      208.98      131.77     19.04 o 
   4  14   3       90.10      210.32     22.33 o 
   5  14   3      361.38      169.79     24.64 o 
   6  14   3        0.08       30.29     16.66 o 
   7  14   3       11.89       25.59     17.51 o 
   8  14   3      115.94       84.81     20.43 o 
   9  14   3       53.69       60.16     27.28 o 
  10  14   3        0.15       35.27     21.00 o 
 -10  15   3        0.52       51.06     36.14 o 
  -9  15   3        6.66       85.52     37.22 o 
  -8  15   3      188.46      127.05     40.09 o 
  -7  15   3      275.32      346.11     47.25 o 
  -6  15   3     2573.85     2630.02    120.86 o 
  -5  15   3      820.08      813.95     32.54 o 
  -4  15   3      411.39      444.88     23.14 o 
  -3  15   3     1799.12     1695.73     52.79 o 
  -2  15   3      550.52      552.27     21.19 o 
  -1  15   3      912.27      891.59     29.07 o 
   0  15   3     2300.49     2134.26     44.34 o 
   1  15   3     2131.92     1797.50     41.23 o 
   2  15   3     3576.83     3166.17     68.27 o 
   3  15   3     1028.99     1073.93     61.90 o 
   4  15   3      380.75      465.59     31.08 o 
   5  15   3      422.63      482.50     39.39 o 
   6  15   3        1.52       16.07      8.51 o 
   7  15   3      102.04      115.59     22.25 o 
   8  15   3        0.21       24.48     18.94 o 
   9  15   3      348.10      482.44     36.10 o 
  -9  16   3       36.35      180.85     44.92 o 
  -8  16   3      532.18      521.31     57.21 o 
  -7  16   3      348.82      385.72     49.82 o 
  -6  16   3        9.04       72.71     35.18 o 
  -5  16   3      366.80      391.60     48.92 o 
  -4  16   3      106.46      167.37     19.35 o 
  -3  16   3      119.59      162.54     17.27 o 
  -2  16   3     1171.12     1081.78     31.94 o 
  -1  16   3      227.93      223.33     19.00 o 
   0  16   3      161.08      240.00     19.97 o 
   1  16   3       18.51       28.84     18.25 o 
   2  16   3      274.04      229.37     23.84 o 
   3  16   3      116.44      131.07     20.80 o 
   4  16   3      285.83      259.23     25.64 o 
   5  16   3      700.66      770.67     54.36 o 
   6  16   3      928.05      927.36     40.92 o 
   7  16   3      905.06      460.00     44.79 o 
   8  16   3      454.18      464.45     35.33 o 
  -8  17   3      849.73      993.03     71.33 o 
  -7  17   3        0.54       96.49     37.75 o 
  -6  17   3        4.05       61.89     34.17 o 
  -5  17   3     1272.86     1598.14     77.13 o 
  -4  17   3     1580.98     1860.99     61.11 o 
  -3  17   3      667.22      838.62     36.09 o 
  -2  17   3       20.85        5.54     12.94 o 
  -1  17   3      526.85      470.24     25.28 o 
   0  17   3      415.91      467.77     49.63 o 
   1  17   3       71.76      118.60     17.83 o 
   2  17   3      228.36      252.91     25.49 o 
   3  17   3      221.07      213.00     25.43 o 
   4  17   3      678.86      749.89     58.86 o 
   5  17   3      420.92      589.57     36.16 o 
   6  17   3       23.33       77.68     22.78 o 
  -6  18   3       36.95      132.03     38.16 o 
  -3  18   3       25.89       62.99     27.21 o 
  -2  18   3       67.34       93.82     19.89 o 
  -1  18   3     1283.17     1268.34     37.46 o 
   0  18   3     1852.45     1965.72     46.89 o 
   1  18   3     1045.46     1174.13     36.69 o 
   2  18   3        7.10       -4.11     14.50 o 
   3  18   3        9.27      -16.59     15.51 o 
   4  18   3      627.47      629.91     37.56 o 
  -2  19   3      135.37      173.73     33.56 o 
  -1  19   3      164.63      250.16     28.18 o 
   0  19   3        0.49       15.55     22.94 o 
   0 -17   4       48.83       62.65     30.09 o 
   1 -17   4       96.35      127.82     34.76 o 
   2 -17   4      458.84      593.98     53.53 o 
   3 -17   4      769.15      917.38     59.85 o 
   4 -17   4      331.81      290.56     40.48 o 
   5 -17   4       18.42        6.15     24.84 o 
  -3 -16   4      101.93       78.18     18.15 o 
  -2 -16   4       15.23       22.35     19.64 o 
  -1 -16   4        0.46      -19.81     26.92 o 
   0 -16   4      103.96      127.93     32.81 o 
   1 -16   4      438.98      377.85     43.70 o 
   2 -16   4      337.04      341.61     42.55 o 
   3 -16   4        4.64       36.59     25.47 o 
   4 -16   4      189.48      164.31     34.17 o 
   5 -16   4       24.53       46.44     22.36 o 
   6 -16   4      624.59      694.72     58.79 o 
   7 -16   4     1268.26     1557.28    208.94 o 
   8 -16   4      237.23      309.62     32.48 o 
  -5 -15   4      374.78      379.67     26.94 o 
  -4 -15   4      616.03      612.23     28.55 o 
  -3 -15   4      900.90     1026.65     42.32 o 
  -2 -15   4       53.89       73.24     15.98 o 
  -1 -15   4      507.64      515.65     26.46 o 
   0 -15   4      912.49     1000.50     61.93 o 
   1 -15   4      264.28      266.85     38.99 o 
   2 -15   4        4.11       26.33     23.90 o 
   3 -15   4        7.40      -25.56     22.96 o 
   4 -15   4     1253.20     1045.96     43.52 o 
   5 -15   4     2945.47     2816.06    140.83 o 
   6 -15   4     1118.53     1159.91     47.36 o 
   7 -15   4        3.91        2.95     20.22 o 
   8 -15   4      340.69      416.08     34.78 o 
   9 -15   4       96.76      145.27     26.79 o 
  10 -15   4       59.77       70.51     23.60 o 
  -7 -14   4        8.66       40.69     29.06 o 
  -6 -14   4        5.43      -12.17     16.76 o 
  -5 -14   4      128.80      108.91     21.10 o 
  -4 -14   4        0.25       10.35     14.05 o 
  -3 -14   4      284.54      246.45     20.66 o 
  -2 -14   4      151.27      124.93     16.74 o 
  -1 -14   4      234.60      286.05     20.53 o 
   0 -14   4     1063.56     1030.33     31.08 o 
   1 -14   4     2283.90     2129.30     81.18 o 
   2 -14   4      562.93      631.66     48.51 o 
   3 -14   4       17.09       13.56     20.81 o 
   4 -14   4       10.05       13.32     20.34 o 
   5 -14   4      133.91      124.81     24.31 o 
   6 -14   4       24.29       17.19     19.79 o 
   7 -14   4      245.38      264.52     36.19 o 
   8 -14   4      831.46      916.01     42.27 o 
   9 -14   4     1550.15     1711.24     74.76 o 
  10 -14   4      758.06      755.10     46.64 o 
  11 -14   4       78.33       10.29     20.95 o 
  -8 -13   4      134.37      169.73     33.86 o 
  -7 -13   4     1232.06     1202.46     46.84 o 
  -6 -13   4     1415.60     1400.68     48.57 o 
  -5 -13   4     1185.92     1049.76     45.47 o 
  -4 -13   4      338.64      311.98     40.98 o 
  -3 -13   4      138.55      144.79     19.83 o 
  -2 -13   4       15.17        0.62     11.43 o 
  -1 -13   4      186.16      234.16     18.42 o 
   0 -13   4      175.06      232.89     17.90 o 
   1 -13   4      578.87      497.87     22.20 o 
   2 -13   4     1513.83     1675.32     44.26 o 
   3 -13   4      266.50      284.62     35.36 o 
   4 -13   4       67.42      115.04     27.53 o 
   5 -13   4       55.67       82.09     25.70 o 
   6 -13   4       29.01       42.54     23.22 o 
   7 -13   4      385.97      389.26     31.27 o 
   8 -13   4       16.92       20.39     21.80 o 
   9 -13   4      178.86      141.26     34.80 o 
  10 -13   4      223.67      331.66     31.21 o 
  11 -13   4      235.66      239.59     29.93 o 
  12 -13   4       70.39       99.31     44.27 o 
  -9 -12   4       39.30       98.52     30.18 o 
  -8 -12   4       30.08       39.69     25.52 o 
  -7 -12   4       26.94       35.39     18.89 o 
  -6 -12   4      488.75      490.29     72.55 o 
  -5 -12   4      566.92      684.76     33.18 o 
  -4 -12   4       40.89       66.62     19.13 o 
  -3 -12   4      416.39      394.23     22.68 o 
  -2 -12   4     2033.92     1950.05     40.83 o 
  -1 -12   4     1443.97     1416.82     34.06 o 
   0 -12   4      710.09      647.91     24.29 o 
   1 -12   4     1107.81     1081.90     28.26 o 
   2 -12   4     4111.96     4184.73     94.71 o 
   3 -12   4     5676.37     5829.57    101.63 o 
   4 -12   4     2220.37     2037.37     73.56 o 
   5 -12   4       17.92       38.93     21.57 o 
   6 -12   4      168.20      152.70     27.57 o 
   7 -12   4        5.24       11.40     20.31 o 
   8 -12   4        9.84      -10.30     23.71 o 
   9 -12   4       92.53       89.32     27.53 o 
  10 -12   4      406.90      452.52     27.56 o 
  11 -12   4     1180.68     1130.72     39.13 o 
  12 -12   4      589.37      576.88     32.83 o 
  13 -12   4       73.46       66.16     41.81 o 
 -10 -11   4      114.71      172.51     35.77 o 
  -9 -11   4       79.79       18.36     25.58 o 
  -8 -11   4      111.44      155.39     32.79 o 
  -7 -11   4        4.01        6.66     15.05 o 
  -6 -11   4      105.06      105.94     19.58 o 
  -5 -11   4       92.03      110.96     18.17 o 
  -4 -11   4     1154.43     1084.17     61.97 o 
  -3 -11   4     3385.46     3169.92     64.41 o 
  -2 -11   4        0.81       20.75     11.92 o 
  -1 -11   4     3432.79     3073.80     50.51 o 
   0 -11   4        5.00       19.67     10.42 o 
   1 -11   4      214.84      252.01     15.88 o 
   2 -11   4      413.36      328.22     16.68 o 
   3 -11   4      232.18      258.07     14.93 o 
   4 -11   4       55.75       71.84     10.34 o 
   5 -11   4      236.63      170.85     26.81 o 
   6 -11   4      703.70      585.29     39.48 o 
   7 -11   4     3184.86     2926.97     90.94 o 
   8 -11   4     2153.00     2231.85     63.51 o 
   9 -11   4      318.03      406.76     25.39 o 
  10 -11   4       46.24       44.48     31.61 o 
  11 -11   4      339.22      316.49     24.91 o 
  12 -11   4      491.55      475.84     28.83 o 
  13 -11   4        0.64      -30.14     40.41 o 
  14 -11   4        8.48      -39.06     41.36 o 
 -11 -10   4       36.47       74.68     29.84 o 
 -10 -10   4       54.19       22.44     25.82 o 
  -9 -10   4     1003.45     1005.48     58.33 o 
  -8 -10   4     1412.37     1350.74     64.72 o 
  -7 -10   4     1867.82     2074.16     54.78 o 
  -6 -10   4      281.71      275.75     24.54 o 
  -5 -10   4      211.19      256.53     23.25 o 
  -4 -10   4     1949.18     1955.49     48.59 o 
  -3 -10   4     2625.96     2621.83     55.13 o 
  -2 -10   4     1064.08      985.18     36.54 o 
  -1 -10   4       45.74       29.01     12.40 o 
   0 -10   4     5480.24     5659.18     73.61 o 
   1 -10   4     3585.97     3689.68     52.74 o 
   2 -10   4      604.91      782.62     21.11 o 
   3 -10   4        6.35       37.21      8.64 o 
   4 -10   4      768.66      860.06     21.13 o 
   5 -10   4     3379.84     3278.55    126.22 o 
   6 -10   4     2688.57     2577.15     81.65 o 
   7 -10   4        1.14       55.01     16.80 o 
   8 -10   4     3660.60     3627.63     97.90 o 
   9 -10   4      308.30      395.22     23.54 o 
  10 -10   4      333.65      309.81     23.01 o 
  11 -10   4      312.03      323.09     23.67 o 
  12 -10   4      330.34      318.03     24.67 o 
  13 -10   4       13.14       -2.38     29.70 o 
  14 -10   4       83.79       54.44     45.20 o 
 -11  -9   4      141.21       29.31     28.15 o 
 -10  -9   4      502.17      396.09     44.25 o 
  -9  -9   4      472.14      454.00     44.41 o 
  -8  -9   4       34.49       49.10     24.33 o 
  -7  -9   4      420.08      496.24     44.37 o 
  -6  -9   4     1915.01     1870.45     49.91 o 
  -5  -9   4      180.59      224.79     20.98 o 
  -4  -9   4     1373.39     1377.43     38.52 o 
  -3  -9   4     1248.10     1146.68     33.34 o 
  -2  -9   4     1335.19     1405.79     36.12 o 
  -1  -9   4     1189.49     1331.51     29.84 o 
   0  -9   4     1769.13     1940.20     34.54 o 
   1  -9   4     3932.85     3867.97     52.93 o 
   2  -9   4     7695.68     6830.74     81.25 o 
   3  -9   4      514.87      392.09     25.12 o 
   4  -9   4      134.99      138.48     10.02 o 
   5  -9   4        1.03       31.70      9.82 o 
   6  -9   4      820.59      839.74     25.59 o 
   7  -9   4       11.63       -5.34     13.17 o 
   8  -9   4     3499.58     3204.69     69.93 o 
   9  -9   4     4465.60     4579.58     86.97 o 
  10  -9   4     3014.55     3096.79     57.34 o 
  11  -9   4      638.46      624.93     34.01 o 
  12  -9   4        0.86       46.17     15.75 o 
  13  -9   4        9.86       85.92     18.30 o 
  14  -9   4       18.71       10.38     38.87 o 
  15  -9   4       88.48       76.44     43.81 o 
 -12  -8   4       20.54       15.45     26.97 o 
 -11  -8   4        2.29        0.16     23.14 o 
 -10  -8   4        8.24       14.34     25.12 o 
  -9  -8   4       89.79      113.23     27.34 o 
  -8  -8   4      254.12      198.49     31.83 o 
  -7  -8   4     3176.51     3089.01     66.01 o 
  -6  -8   4     7392.62     6985.56    159.83 o 
  -5  -8   4      642.51      768.25     35.88 o 
  -4  -8   4      393.10      425.76     64.66 o 
  -3  -8   4      794.64      905.22     29.30 o 
  -2  -8   4      232.83      261.22     17.82 o 
  -1  -8   4     2870.44     3245.37     57.82 o 
   0  -8   4     3357.65     3887.17     52.67 o 
   1  -8   4     1372.35     1471.49     28.45 o 
   2  -8   4     8745.39     8548.59     96.42 o 
   3  -8   4     4961.66     4955.57     67.38 o 
   4  -8   4      822.33      757.04     45.97 o 
   5  -8   4     3363.59     3270.49     55.32 o 
   6  -8   4     7448.75     7768.32     93.58 o 
   7  -8   4        0.81       20.75     13.62 o 
   8  -8   4     2371.43     2712.63     59.84 o 
   9  -8   4      201.04      208.86     21.02 o 
  10  -8   4      967.42      827.37     30.11 o 
  11  -8   4     2017.30     2216.72     47.51 o 
  12  -8   4      119.04      168.49     18.91 o 
  13  -8   4     1389.90     1538.58     41.83 o 
  14  -8   4      385.13      343.45     25.70 o 
  15  -8   4      400.60      389.17     56.53 o 
 -13  -7   4        1.19       35.63     28.36 o 
 -12  -7   4       17.43      -15.76     22.61 o 
 -11  -7   4      232.43      210.34     34.47 o 
 -10  -7   4      795.14      829.99     52.51 o 
  -9  -7   4      953.81      920.96     53.92 o 
  -8  -7   4      435.02      440.51     37.34 o 
  -7  -7   4      637.58      683.47     42.39 o 
  -6  -7   4     5463.18     5033.87    123.33 o 
  -5  -7   4     2771.31     2672.98     54.99 o 
  -4  -7   4      665.59      694.11     19.71 o 
  -3  -7   4     1550.29     1604.69     67.98 o 
  -2  -7   4     5775.60     5998.98     89.39 o 
  -1  -7   4     3859.75     3664.99     59.77 o 
   0  -7   4    10731.20    10182.96    112.42 o 
   1  -7   4      788.70      770.08     20.65 o 
   2  -7   4     1098.96     1613.79     26.38 o 
   3  -7   4    23064.21    24636.25    325.47 o 
   4  -7   4    12580.16    13194.57    172.30 o 
   5  -7   4      110.73      115.44     10.61 o 
   6  -7   4     1499.68     1649.44     41.65 o 
   7  -7   4     2341.67     2390.74     58.17 o 
   8  -7   4      572.59      600.43     28.11 o 
   9  -7   4      123.53      104.39     17.87 o 
  10  -7   4       97.51       91.95     21.65 o 
  11  -7   4      979.55      912.30     31.28 o 
  12  -7   4      428.54      397.08     24.42 o 
  13  -7   4        1.38       29.18     15.37 o 
  14  -7   4      390.23      404.58     25.72 o 
  15  -7   4      128.76      167.28     45.12 o 
  16  -7   4        0.20      144.13     44.47 o 
 -13  -6   4      728.70      594.86     52.78 o 
 -12  -6   4      243.04      262.24     38.83 o 
 -11  -6   4       55.55       25.24     23.58 o 
 -10  -6   4       21.23       41.14     23.94 o 
  -9  -6   4        9.58       23.88     20.73 o 
  -8  -6   4       14.20       17.42     19.08 o 
  -7  -6   4      507.90      470.43     35.67 o 
  -6  -6   4      378.59      437.74     34.77 o 
  -5  -6   4       14.79       49.29     10.84 o 
  -4  -6   4     2567.37     3029.43     44.52 o 
  -3  -6   4        4.36       31.79      9.66 o 
  -2  -6   4     1389.94     1347.66     31.07 o 
  -1  -6   4     9714.27     8628.79    116.52 o 
   0  -6   4      248.64      248.90     13.79 o 
   1  -6   4     3219.66     3304.71     42.69 o 
   2  -6   4      148.91      196.80     10.00 o 
   3  -6   4     7903.54     6861.63    188.69 o 
   4  -6   4      118.44       65.08     12.16 o 
   5  -6   4      290.59      414.57     13.51 o 
   6  -6   4    12413.91    11979.98    171.72 o 
   7  -6   4    23268.05    22835.03    308.49 o 
   8  -6   4    11515.70    10991.29    177.98 o 
   9  -6   4     1650.15     1728.62     44.63 o 
  10  -6   4       33.55       22.77     13.01 o 
  11  -6   4      406.52      347.30     35.22 o 
  12  -6   4     1127.68     1145.77     35.27 o 
  13  -6   4      521.04      575.48     28.51 o 
  14  -6   4        3.98      -14.96     19.64 o 
  15  -6   4      402.94      342.18     35.61 o 
  16  -6   4      909.51      817.34     66.92 o 
 -13  -5   4        7.62      -18.96     23.32 o 
 -12  -5   4        1.31       -7.66     21.87 o 
 -11  -5   4      220.96      283.67     37.30 o 
 -10  -5   4      344.12      326.20     36.14 o 
  -9  -5   4     1931.59     2069.81     74.32 o 
  -8  -5   4     4387.35     4096.74    109.23 o 
  -7  -5   4     6474.39     6170.13    141.74 o 
  -6  -5   4     2286.22     2412.93     36.88 o 
  -5  -5   4     1454.42     1851.51     29.90 o 
  -4  -5   4     2215.96     2600.52     39.13 o 
  -3  -5   4     3489.47     3452.91     46.68 o 
  -2  -5   4     5130.66     5733.90     91.99 o 
  -1  -5   4     2711.75     2735.74     45.08 o 
   0  -5   4    16021.94    19978.02    203.81 o 
   1  -5   4    22810.23    25982.45    260.78 o 
   2  -5   4      225.73      347.54     10.23 o 
   3  -5   4      258.62      337.17      9.27 o 
   4  -5   4      547.48      515.03     17.99 o 
   5  -5   4     1417.49     1386.74     34.05 o 
   6  -5   4     1620.62     1806.55     40.33 o 
   7  -5   4      368.83      572.49     24.43 o 
   8  -5   4       24.69       27.42     12.30 o 
   9  -5   4      412.09      362.54     16.19 o 
  10  -5   4       28.02       73.08     10.12 o 
  11  -5   4     1654.19     1460.99     62.43 o 
  12  -5   4     3443.91     3025.13     55.69 o 
  13  -5   4     1330.06     1248.47     36.35 o 
  14  -5   4      214.27      258.38     22.18 o 
  15  -5   4      322.68      236.80     22.41 o 
  16  -5   4      400.12      498.89     56.26 o 
 -14  -4   4      139.67      175.10     35.34 o 
 -13  -4   4        4.27        0.91     23.83 o 
 -12  -4   4        0.43       43.83     24.78 o 
 -11  -4   4      236.37      287.82     36.82 o 
 -10  -4   4      161.12      165.04     29.79 o 
  -9  -4   4       59.20       47.90     22.08 o 
  -8  -4   4      289.86      236.61     20.11 o 
  -7  -4   4      455.79      527.59     18.65 o 
  -6  -4   4     2553.43     2816.28     41.81 o 
  -5  -4   4      260.85      216.90     12.03 o 
  -4  -4   4     2057.29     2556.96     39.57 o 
  -3  -4   4     4004.12     4246.02     45.80 o 
  -2  -4   4     2285.95     2304.31     41.11 o 
  -1  -4   4     1066.22     1232.38     26.27 o 
   0  -4   4    19763.32    22809.42    229.44 o 
   1  -4   4    23923.75    23879.79    238.94 o 
   2  -4   4    17743.08    16974.92    151.92 o 
   3  -4   4    13453.42    13907.92    125.18 o 
   4  -4   4        0.49       59.74      8.35 o 
   5  -4   4     3067.79     2466.32     52.44 o 
   6  -4   4      588.65      461.87     20.95 o 
   7  -4   4      146.89      168.22     14.70 o 
   8  -4   4      613.70      595.23     17.63 o 
   9  -4   4     3575.74     3350.06     49.24 o 
  10  -4   4     4269.80     3966.32     57.07 o 
  11  -4   4     3139.39     2883.03     42.42 o 
  12  -4   4      335.46      303.51     21.53 o 
  13  -4   4       79.18       80.23     16.79 o 
  14  -4   4        2.93       63.95     17.09 o 
  15  -4   4      164.77      156.86     20.39 o 
  16  -4   4       59.30       70.74     23.16 o 
 -14  -3   4      837.29      867.01     58.22 o 
 -13  -3   4      652.67      753.24     53.60 o 
 -12  -3   4       13.74      -15.77     21.74 o 
 -11  -3   4        4.89       20.65     23.31 o 
 -10  -3   4        4.37        2.93     21.95 o 
  -9  -3   4      491.85      395.30     20.22 o 
  -8  -3   4      134.41      117.62     18.30 o 
  -7  -3   4     2839.26     3189.71     47.17 o 
  -6  -3   4     9847.62    10010.43    114.01 o 
  -5  -3   4    28289.38    26607.89    277.15 o 
  -4  -3   4    17001.05    17122.01    181.62 o 
  -3  -3   4     1228.46      979.11     18.88 o 
  -2  -3   4    10895.55     9597.06    102.35 o 
  -1  -3   4      110.74       63.29      8.37 o 
   0  -3   4     9696.38    10918.05    124.53 o 
   1  -3   4      229.47      202.83      7.64 o 
   2  -3   4     1009.13      910.68     14.83 o 
   3  -3   4      695.05      514.14     10.60 o 
   4  -3   4       57.86       63.18     12.44 o 
   5  -3   4     3871.76     3064.87    479.43 o 
   6  -3   4    21244.01    22273.44    234.01 o 
   7  -3   4    10657.69    11641.69    129.65 o 
   8  -3   4        4.49       13.67      7.03 o 
   9  -3   4      636.77      588.28     18.48 o 
  10  -3   4      991.95     1012.66     29.90 o 
  11  -3   4      949.72      821.31     25.21 o 
  12  -3   4      194.43      257.47     15.73 o 
  13  -3   4     1071.52     1033.08     27.12 o 
  14  -3   4     2508.33     2543.33     53.59 o 
  15  -3   4     1347.14     1315.23     43.46 o 
  16  -3   4      205.71      208.33     33.13 o 
 -14  -2   4        3.35       16.85     26.61 o 
 -13  -2   4        0.84       55.47     24.84 o 
 -12  -2   4        0.87        2.73     22.02 o 
 -11  -2   4     1253.80     1323.95     60.86 o 
 -10  -2   4     7682.46     7646.62    119.01 o 
  -9  -2   4     6400.05     6180.11     81.60 o 
  -8  -2   4     2856.10     2823.05     45.43 o 
  -7  -2   4      815.89      789.62     27.72 o 
  -6  -2   4     2305.85     2501.53     42.23 o 
  -5  -2   4     9117.28     9308.47    105.58 o 
  -4  -2   4     8105.79     9277.90    103.55 o 
  -3  -2   4       59.27      114.66      8.28 o 
  -2  -2   4    11124.23    12060.67    128.42 o 
  -1  -2   4    17460.48    17502.30    216.83 o 
   0  -2   4    14894.93    14436.05    244.05 o 
   1  -2   4    17227.86    17542.58    346.82 o 
   2  -2   4    11496.43    13054.49    115.46 o 
   3  -2   4     7568.77     7335.09    103.59 o 
   4  -2   4     8876.65     6938.40    421.32 o 
   5  -2   4      315.95      259.60     10.88 o 
   6  -2   4    12957.63    13762.68    149.03 o 
   7  -2   4     5250.80     5494.19     98.57 o 
   8  -2   4     1089.01      983.18     46.86 o 
   9  -2   4      154.22      121.45     10.73 o 
  10  -2   4      417.52      501.28     17.23 o 
  11  -2   4      120.21      145.88     13.04 o 
  12  -2   4      572.47      614.74     27.66 o 
  13  -2   4       33.13       54.95     11.84 o 
  14  -2   4      480.05      431.75     20.81 o 
  15  -2   4      291.95      326.09     52.87 o 
  16  -2   4      166.23      202.34     27.48 o 
 -15  -1   4        7.59        2.55     25.40 o 
 -14  -1   4       33.39       39.82     25.27 o 
 -13  -1   4      120.21       38.78     25.71 o 
 -12  -1   4      539.75      421.52     42.06 o 
 -11  -1   4      590.86      652.37     30.16 o 
 -10  -1   4      408.68      585.19     30.46 o 
  -9  -1   4       24.93       25.88     16.43 o 
  -8  -1   4      783.01      915.98     41.27 o 
  -7  -1   4       24.39       44.94     10.20 o 
  -6  -1   4      801.42      765.44     20.67 o 
  -5  -1   4     5401.87     5528.17     68.18 o 
  -4  -1   4     1945.71     1870.48     29.66 o 
  -3  -1   4     2846.53     3085.00     40.46 o 
  -2  -1   4     4024.78     4391.03     52.12 o 
  -1  -1   4       52.46       59.59      9.84 o 
   0  -1   4    34361.93    34429.51    353.80 o 
   1  -1   4     3872.71     3450.73     51.30 o 
   2  -1   4     3507.72     2567.36     41.22 o 
   3  -1   4      810.30      698.25     18.58 o 
   4  -1   4      274.60      403.11     10.53 o 
   5  -1   4      110.06       34.81      6.15 o 
   6  -1   4    16444.98    16470.33    871.65 o 
   7  -1   4    25901.15    23521.00    248.67 o 
   8  -1   4    24345.17    22498.05    348.98 o 
   9  -1   4    17726.29    17880.46    196.82 o 
  10  -1   4     1324.72     1491.74     27.55 o 
  11  -1   4      236.27      322.60     19.16 o 
  12  -1   4      222.15      226.23     15.34 o 
  13  -1   4      412.76      353.31     18.58 o 
  14  -1   4       62.92       58.32     17.68 o 
  15  -1   4       71.23      100.71     37.38 o 
  16  -1   4      200.44      273.79     44.10 o 
  17  -1   4       75.08       94.60     36.89 o 
 -15   0   4      621.49      945.26     60.87 o 
 -14   0   4      147.70      306.58     39.53 o 
 -13   0   4       34.92       26.83     25.78 o 
 -12   0   4        0.00      -15.09     14.73 o 
 -11   0   4       54.23       99.16     18.62 o 
 -10   0   4      134.63      127.51     18.27 o 
  -9   0   4      198.40      201.33     18.84 o 
  -8   0   4     9065.63     8935.26    107.80 o 
  -7   0   4     8822.75     8577.97    102.59 o 
  -6   0   4     1749.32     1514.65     28.83 o 
  -5   0   4     1535.84     1463.46     27.12 o 
  -4   0   4     6598.10     7819.90    110.63 o 
  -3   0   4     9903.17     9996.25    135.72 o 
  -2   0   4    18426.29    19857.54    256.19 o 
  -1   0   4        4.13       38.19     11.61 o 
   0   0   4     6006.17     5851.59     92.01 o 
   1   0   4       57.52      172.70      7.47 o 
   2   0   4    12430.87    13600.51    172.02 o 
   3   0   4     2664.15     2055.36     22.20 o 
   4   0   4    38241.25    38485.45    336.10 o 
   5   0   4     3578.47     3836.40    129.53 o 
   6   0   4        0.05        5.13      6.20 o 
   7   0   4      341.23      357.00     14.25 o 
   8   0   4     1713.90     1496.74     29.26 o 
   9   0   4     2927.27     3038.13     65.40 o 
  10   0   4       59.35       59.68      9.22 o 
  11   0   4     2607.81     2474.92     38.71 o 
  12   0   4      699.14      638.48     24.84 o 
  13   0   4     1968.91     1880.41     41.28 o 
  14   0   4     1252.71     1118.35     35.34 o 
  15   0   4      571.88      569.18     32.84 o 
  16   0   4      694.84      856.78     65.52 o 
  17   0   4      573.96      876.80     65.62 o 
 -15   1   4       11.05       93.28     33.14 o 
 -14   1   4        6.57      -15.69     25.07 o 
 -13   1   4       37.48       29.54     17.09 o 
 -12   1   4       40.26       81.74     18.03 o 
 -11   1   4      542.21      593.03     47.31 o 
 -10   1   4     1628.38     1719.27     45.92 o 
  -9   1   4       53.87       71.27     20.04 o 
  -8   1   4     1634.62     1610.89     33.84 o 
  -7   1   4     4244.64     4531.51     62.34 o 
  -6   1   4      937.50      937.03     29.32 o 
  -5   1   4      105.79        3.93     15.97 o 
  -4   1   4    11419.53    12850.63    173.92 o 
  -3   1   4     7980.24     7199.22    102.19 o 
  -2   1   4     4992.40     3856.59    184.52 o 
  -1   1   4     2560.86     2419.52     61.55 o 
   0   1   4     9801.46    12214.08    111.48 o 
   1   1   4    23425.39    26456.85    273.27 o 
   2   1   4     7440.56     6807.08     73.81 o 
   3   1   4    33190.60    35302.50    354.92 o 
   4   1   4      530.99      704.44     13.61 o 
   5   1   4      932.61     1065.93     21.62 o 
   6   1   4       21.33       50.57      9.33 o 
   7   1   4      362.47      471.12     15.04 o 
   8   1   4      850.72      816.33     44.05 o 
   9   1   4     1388.12     1044.71     37.43 o 
  10   1   4      651.71      585.81     25.33 o 
  11   1   4        1.92       13.60     17.79 o 
  12   1   4        0.17      -16.80     21.40 o 
  13   1   4     1495.64     1391.83     46.34 o 
  14   1   4       30.96       21.43     16.15 o 
  15   1   4      114.60      100.47     20.37 o 
  16   1   4       64.92       64.30     20.24 o 
  17   1   4       36.39      103.66     37.38 o 
 -15   2   4      276.41      172.88     36.71 o 
 -14   2   4      550.95      664.62     52.17 o 
 -13   2   4     1049.11     1089.02     40.88 o 
 -12   2   4       75.06      103.02     19.23 o 
 -11   2   4       73.53      133.15     19.48 o 
 -10   2   4      496.90      578.20     24.77 o 
  -9   2   4       62.58       66.09     14.64 o 
  -8   2   4      553.66      511.53     42.00 o 
  -7   2   4      412.17      612.60     28.03 o 
  -6   2   4     2874.43     3184.91     59.14 o 
  -5   2   4     3902.08     3967.71     67.10 o 
  -4   2   4     2531.33     2077.32     41.71 o 
  -3   2   4     1918.85     2736.68     65.84 o 
  -2   2   4     2882.69     3799.48     83.76 o 
  -1   2   4    19671.11    19238.24    247.88 o 
   0   2   4     2117.33     2489.83     30.47 o 
   1   2   4     6796.02     8313.76     76.14 o 
   2   2   4    15857.05    15985.70    139.44 o 
   3   2   4     1951.69     1230.81     51.47 o 
   4   2   4     6231.81     5932.96     73.89 o 
   5   2   4    38865.73    36192.36    360.23 o 
   6   2   4    31270.11    32480.80    326.51 o 
   7   2   4    18995.27    20704.65    214.54 o 
   8   2   4     4363.23     4777.22     73.29 o 
   9   2   4      579.10      568.19     24.17 o 
  10   2   4     2256.75     2252.27     46.58 o 
  11   2   4     1291.39     1460.21     42.49 o 
  12   2   4      437.01      346.65     23.77 o 
  13   2   4      466.33      500.05     39.48 o 
  14   2   4     1517.36     1426.63     61.84 o 
  15   2   4      852.89      725.92     35.85 o 
  16   2   4      517.40      602.63     36.40 o 
 -15   3   4       12.21        7.38     27.33 o 
 -14   3   4       40.79       80.19     19.47 o 
 -13   3   4       65.84       80.34     32.99 o 
 -12   3   4        1.16       -0.95     16.25 o 
 -11   3   4      917.98      807.90     78.00 o 
 -10   3   4     3610.97     3501.10     55.66 o 
  -9   3   4     5053.29     4692.45    142.96 o 
  -8   3   4     5519.31     5397.78     88.01 o 
  -7   3   4     2439.60     2710.90     43.96 o 
  -6   3   4     1740.51     1989.29     34.43 o 
  -5   3   4     3127.71     3172.93    134.54 o 
  -4   3   4     5640.54     5716.46     82.77 o 
  -3   3   4    10118.95     9773.51     92.11 o 
  -2   3   4      205.10      167.06     12.90 o 
  -1   3   4   118767.22   122999.10   1572.03 o 
   0   3   4     8842.85    10704.27    141.36 o 
   1   3   4    26285.74    25629.69    260.60 o 
   2   3   4    12292.46    14523.19    129.12 o 
   3   3   4     3128.77     3869.94     55.42 o 
   4   3   4    10059.45     8462.27    110.21 o 
   5   3   4     4850.12     5191.24     73.32 o 
   6   3   4      224.45      129.61     11.03 o 
   7   3   4     1280.04     1811.98     36.82 o 
   8   3   4     1726.37     1939.59     31.89 o 
   9   3   4      355.58      483.84     19.47 o 
  10   3   4      698.76      676.14     33.82 o 
  11   3   4     2983.85     2694.84    143.79 o 
  12   3   4      651.71      818.87     47.57 o 
  13   3   4      650.96      753.97     46.27 o 
  14   3   4      215.69      159.69     28.84 o 
  15   3   4      179.10      179.01     31.89 o 
  16   3   4      371.44      416.12     39.00 o 
 -15   4   4       25.49       73.76     20.49 o 
 -14   4   4       10.03       51.83     33.68 o 
 -13   4   4        2.80       42.51     22.25 o 
 -12   4   4       46.44       82.82     19.32 o 
 -11   4   4        9.58       42.12     26.10 o 
 -10   4   4        7.06       35.11     25.12 o 
  -9   4   4      731.97      720.42     28.66 o 
  -8   4   4      253.82      259.71     18.45 o 
  -7   4   4      922.93     1110.87     26.54 o 
  -6   4   4     3984.65     4061.48     52.21 o 
  -5   4   4    24347.91    25482.09    234.07 o 
  -4   4   4    24016.68    24667.13    225.32 o 
  -3   4   4     3785.62     4115.79    115.83 o 
  -2   4   4     8699.48    10036.67    108.90 o 
  -1   4   4    66177.48    68724.27    880.25 o 
   0   4   4     4299.97     4150.77     49.67 o 
   1   4   4    44900.28    43394.52    555.61 o 
   2   4   4    39632.36    39157.71    343.67 o 
   3   4   4     1004.73     1066.01     14.65 o 
   4   4   4    14511.91    14306.81    181.07 o 
   5   4   4      245.29      280.51     14.22 o 
   6   4   4       95.06      166.00     12.66 o 
   7   4   4    11416.40    10459.26    141.46 o 
   8   4   4     7899.02     7533.01    158.06 o 
   9   4   4     6602.31     6823.02     85.09 o 
  10   4   4     3826.73     3894.32    103.28 o 
  11   4   4      309.60      248.24     29.87 o 
  12   4   4       79.26      128.65     27.33 o 
  13   4   4       54.02      120.32     28.57 o 
  14   4   4        3.51      -16.37     18.59 o 
  15   4   4        8.33       18.82     23.17 o 
  16   4   4       20.15       56.01     26.98 o 
 -15   5   4      541.64      499.18     46.92 o 
 -14   5   4       68.65      108.61     23.29 o 
 -13   5   4       91.23      117.61     42.09 o 
 -12   5   4       25.11       24.56     17.40 o 
 -11   5   4      283.12      319.03     39.27 o 
 -10   5   4      465.96      440.96     43.74 o 
  -9   5   4      138.20      235.28     19.08 o 
  -8   5   4     4353.48     3936.33     54.95 o 
  -7   5   4     8621.52     8092.51     95.41 o 
  -6   5   4     4214.39     4123.21     47.86 o 
  -5   5   4     2948.18     2917.46     35.70 o 
  -4   5   4    26573.28    28375.80    258.52 o 
  -3   5   4     1763.78     1516.99     36.24 o 
  -2   5   4     6308.13     6224.88     71.99 o 
  -1   5   4     4130.87     3365.41     55.20 o 
   0   5   4      766.58      868.84     18.07 o 
   1   5   4     2695.97     2245.52     30.81 o 
   2   5   4     2294.64     2131.18     25.00 o 
   3   5   4    24706.52    23954.35    210.57 o 
   4   5   4    29058.78    30267.35    307.37 o 
   5   5   4     9025.47     8968.76    153.32 o 
   6   5   4     3779.19     4205.71     67.09 o 
   7   5   4      831.25      869.97     18.78 o 
   8   5   4     2774.28     2553.84     37.69 o 
   9   5   4     2040.26     2030.61     46.69 o 
  10   5   4     1375.21     1389.29     38.80 o 
  11   5   4        1.13       26.77     13.63 o 
  12   5   4     5119.62     4561.32    120.78 o 
  13   5   4     2546.60     2341.03     83.85 o 
  14   5   4      804.30      697.30     49.47 o 
  15   5   4      225.44      227.81     34.32 o 
  16   5   4      209.03      279.76     38.54 o 
 -15   6   4       12.47       41.49     24.20 o 
 -14   6   4        4.43       21.82     19.11 o 
 -13   6   4       19.86       32.06     18.47 o 
 -12   6   4     1047.23      893.00     57.10 o 
 -11   6   4     4621.05     4353.42    124.78 o 
 -10   6   4     3100.47     2900.94     95.25 o 
  -9   6   4      263.47      270.38     37.49 o 
  -8   6   4        7.15       32.22     21.30 o 
  -7   6   4     2341.26     2000.88     33.36 o 
  -6   6   4     3253.16     2650.41     38.51 o 
  -5   6   4       84.78      107.87      8.22 o 
  -4   6   4      175.44      397.02     12.15 o 
  -3   6   4     8273.05     8241.41     94.63 o 
  -2   6   4    10870.92    11184.80    123.29 o 
  -1   6   4     4107.05     4837.74     60.00 o 
   0   6   4     3842.48     3677.74     47.48 o 
   1   6   4     7627.43     7027.82     68.67 o 
   2   6   4    24395.78    24127.38    213.43 o 
   3   6   4     3060.94     2861.72     31.32 o 
   4   6   4        0.82       19.62      7.96 o 
   5   6   4      703.30      393.72     18.21 o 
   6   6   4     2617.03     2532.49     48.45 o 
   7   6   4      874.36      924.36     28.67 o 
   8   6   4     1631.76     1531.61     38.38 o 
   9   6   4     1503.69     1656.98     42.08 o 
  10   6   4        9.23       36.79     14.70 o 
  11   6   4       18.53       45.84     15.84 o 
  12   6   4       59.62       89.03     18.23 o 
  13   6   4      584.34      689.51     48.96 o 
  14   6   4      360.59      346.80     41.10 o 
  15   6   4       58.95       56.01     26.78 o 
 -14   7   4      490.59      349.94     31.08 o 
 -13   7   4      764.85      742.38     36.85 o 
 -12   7   4      235.68      291.09     39.69 o 
 -11   7   4       38.89       48.10     30.44 o 
 -10   7   4       83.83      116.74     32.21 o 
  -9   7   4      601.03      517.60     47.15 o 
  -8   7   4      396.13      488.85     17.97 o 
  -7   7   4      922.73      850.20     39.02 o 
  -6   7   4       12.39       24.15      7.61 o 
  -5   7   4      670.63      740.50     23.38 o 
  -4   7   4     2007.89     1871.42     37.10 o 
  -3   7   4     4431.55     4426.26     68.36 o 
  -2   7   4    14129.31    14280.51    155.68 o 
  -1   7   4     2379.42     2129.47     33.90 o 
   0   7   4      693.59      931.22     20.92 o 
   1   7   4      141.81      109.10      7.56 o 
   2   7   4      115.17      141.18      7.64 o 
   3   7   4      176.94      203.26      9.13 o 
   4   7   4     1788.00     1611.32     35.63 o 
   5   7   4    11403.75    11229.16    152.82 o 
   6   7   4    28902.49    28483.83    357.52 o 
   7   7   4    12752.59    13592.85    184.61 o 
   8   7   4     3438.94     3605.17     67.05 o 
   9   7   4      396.61      412.32     24.20 o 
  10   7   4       11.46       22.12     14.48 o 
  11   7   4      902.83      782.58     53.02 o 
  12   7   4     1143.52     1070.42     58.07 o 
  13   7   4        2.05       -2.05     19.60 o 
  14   7   4      153.12      174.02     32.82 o 
  15   7   4       86.39      132.96     31.98 o 
 -14   8   4       11.39       65.01     21.28 o 
 -13   8   4       54.25       52.26     32.16 o 
 -12   8   4       10.56       58.57     29.44 o 
 -11   8   4        7.38       -4.16     25.40 o 
 -10   8   4      796.65      765.98     52.07 o 
  -9   8   4     4596.58     4490.75    125.75 o 
  -8   8   4     5458.98     4858.74    127.64 o 
  -7   8   4      538.90      611.83     26.99 o 
  -6   8   4       20.70       49.58      8.93 o 
  -5   8   4       30.04       87.46     12.18 o 
  -4   8   4     1173.55     1146.87     43.09 o 
  -3   8   4     1485.77     1252.15     59.07 o 
  -2   8   4       58.41      165.25     13.02 o 
  -1   8   4     4929.29     4805.69     74.73 o 
   0   8   4     9740.09    10675.07    117.16 o 
   1   8   4      269.07      308.60     15.42 o 
   2   8   4      100.15      181.22     10.38 o 
   3   8   4      604.66      964.74     36.56 o 
   4   8   4       89.86      200.41     15.64 o 
   5   8   4     1058.70     1000.60     42.59 o 
   6   8   4       30.56       45.66     11.88 o 
   7   8   4      252.30      255.61     21.95 o 
   8   8   4       41.72       33.92     12.86 o 
   9   8   4     1145.40     1325.61     39.80 o 
  10   8   4       46.65       37.99     14.87 o 
  11   8   4        7.33       24.85     17.79 o 
  12   8   4     1598.06     1484.49     77.93 o 
  13   8   4     1166.78     1210.12     78.02 o 
  14   8   4      567.64      580.33     50.38 o 
  15   8   4      503.55      417.78     48.02 o 
 -14   9   4       27.66       68.31     35.17 o 
 -13   9   4      236.98      273.15     41.77 o 
 -12   9   4      477.11      512.06     53.13 o 
 -11   9   4      312.86      268.84     42.14 o 
 -10   9   4        0.10      -19.98     26.96 o 
  -9   9   4     1095.18      888.94     57.60 o 
  -8   9   4     1666.63     1724.04     70.72 o 
  -7   9   4      224.20      211.07     17.37 o 
  -6   9   4      351.00      359.62     21.09 o 
  -5   9   4     4197.48     4649.07     76.61 o 
  -4   9   4    10617.48    11066.37    153.57 o 
  -3   9   4     9338.43     9537.29    189.32 o 
  -2   9   4     3234.58     3059.44     54.17 o 
  -1   9   4    11783.59    11211.35    153.08 o 
   0   9   4    16010.31    16696.70    177.07 o 
   1   9   4    11556.21    11222.79    150.97 o 
   2   9   4     3282.63     3209.73     53.13 o 
   3   9   4      626.53      568.14     15.32 o 
   4   9   4     1103.56     1269.59     34.49 o 
   5   9   4      353.50      482.22     23.13 o 
   6   9   4      409.70      368.14     26.42 o 
   7   9   4     1100.29     1096.05     34.90 o 
   8   9   4     1888.73     1525.82     42.54 o 
   9   9   4     1444.82     1330.44     41.26 o 
  10   9   4     1345.54     1274.39     42.25 o 
  11   9   4       33.47      -14.63     16.73 o 
  12   9   4       80.46      110.55     22.55 o 
  13   9   4        3.40       32.05     24.14 o 
  14   9   4       71.01       50.76     28.61 o 
 -14  10   4      451.58      587.79     59.78 o 
 -13  10   4       54.01      127.88     35.40 o 
 -12  10   4      216.04      253.18     42.57 o 
 -11  10   4       25.26       82.25     34.28 o 
 -10  10   4      338.77      332.40     43.31 o 
  -9  10   4     1059.64     1015.35     61.69 o 
  -8  10   4      312.74      368.25     43.71 o 
  -7  10   4      974.01      973.63     58.21 o 
  -6  10   4      826.14      655.49     40.16 o 
  -5  10   4       67.01       83.69     15.75 o 
  -4  10   4     2451.98     2547.47     50.99 o 
  -3  10   4     4802.39     4576.48     75.47 o 
  -2  10   4     1626.24     1731.67     39.22 o 
  -1  10   4     1350.46     1297.45     23.87 o 
   0  10   4     2316.56     2214.10     37.01 o 
   1  10   4       28.68       35.04      8.80 o 
   2  10   4       89.20       58.92     10.54 o 
   3  10   4      707.96      616.22     17.50 o 
   4  10   4    10422.19    10732.52    152.11 o 
   5  10   4    10282.18    10435.81    211.03 o 
   6  10   4      858.33      762.35     30.27 o 
   7  10   4      164.82      144.69     18.26 o 
   8  10   4      155.88      233.73     22.16 o 
   9  10   4      383.50      400.01     28.44 o 
  10  10   4       57.34       32.83     18.17 o 
  11  10   4      144.53      162.77     23.75 o 
  12  10   4      262.10      252.71     27.86 o 
  13  10   4     1319.21     1218.63     49.36 o 
  14  10   4      635.09      745.46     58.66 o 
 -13  11   4        4.35       50.45     35.19 o 
 -12  11   4      489.11      508.84     55.88 o 
 -11  11   4     1815.06     1766.59     83.39 o 
 -10  11   4     1121.42     1101.00     66.20 o 
  -9  11   4     1140.62     1115.97     66.03 o 
  -8  11   4     1309.15     1210.31     66.67 o 
  -7  11   4       61.78       82.43     31.94 o 
  -6  11   4     1063.86     1257.89     37.10 o 
  -5  11   4     2443.39     2622.68     54.62 o 
  -4  11   4      136.88      101.13     14.63 o 
  -3  11   4     4630.73     5011.46     82.81 o 
  -2  11   4     3433.25     3678.01     46.61 o 
  -1  11   4      108.91      155.00     11.26 o 
   0  11   4      731.89      833.60     22.84 o 
   1  11   4       89.43       92.25     10.49 o 
   2  11   4      665.48      767.09     21.69 o 
   3  11   4     2408.05     2588.36     78.14 o 
   4  11   4      279.86      325.39     22.15 o 
   5  11   4        0.45       -0.94     12.53 o 
   6  11   4      229.40      202.58     20.33 o 
   7  11   4       54.14      147.49     19.36 o 
   8  11   4     1177.20      968.29     36.93 o 
   9  11   4     1617.02     1433.43     46.71 o 
  10  11   4      102.98      149.49     22.09 o 
  11  11   4      176.08      220.73     26.06 o 
  12  11   4      455.02      410.07     34.03 o 
  13  11   4      279.67      233.72     29.37 o 
 -13  12   4       39.44       85.32     36.90 o 
 -12  12   4      173.62      296.06     47.53 o 
 -11  12   4       11.64       50.87     33.69 o 
 -10  12   4      320.61      343.79     46.25 o 
  -9  12   4      262.52      321.19     45.62 o 
  -8  12   4      965.03     1052.10     64.44 o 
  -7  12   4     1993.70     1953.53     80.97 o 
  -6  12   4     1523.62     1463.63     44.57 o 
  -5  12   4      468.04      447.14     25.67 o 
  -4  12   4      360.90      428.56     24.17 o 
  -3  12   4     1626.71     1567.93     61.24 o 
  -2  12   4     4498.33     4475.12     54.84 o 
  -1  12   4     7993.33     8105.18     85.81 o 
   0  12   4     1375.87     1478.55     39.99 o 
   1  12   4      946.09      877.02     28.85 o 
   2  12   4     2290.71     2321.74    126.17 o 
   3  12   4      580.83      292.41     24.55 o 
   4  12   4      136.29      187.45     19.87 o 
   5  12   4      623.66      575.28     28.69 o 
   6  12   4     3174.49     3267.32     68.90 o 
   7  12   4     1895.89     2018.17     56.41 o 
   8  12   4     1471.78     1397.59     51.17 o 
   9  12   4      110.48       95.10     20.40 o 
  10  12   4       55.66       53.22     26.27 o 
  11  12   4        1.22        4.63     18.61 o 
  12  12   4      238.50      258.04     29.08 o 
 -12  13   4       18.10       58.58     35.72 o 
 -11  13   4        0.04       53.78     34.86 o 
 -10  13   4      147.07      146.68     39.93 o 
  -9  13   4     1070.03     1208.31     71.19 o 
  -8  13   4     3345.80     3356.40    112.36 o 
  -7  13   4      761.62      749.89     56.75 o 
  -6  13   4      525.07      570.23     52.12 o 
  -5  13   4      391.90      347.28     25.69 o 
  -4  13   4       97.69      161.21     18.71 o 
  -3  13   4      170.24      161.52     15.17 o 
  -2  13   4        7.69       33.28      9.99 o 
  -1  13   4        3.84       19.28      9.64 o 
   0  13   4      415.33      484.37     20.66 o 
   1  13   4      298.09      239.43     20.84 o 
   2  13   4     1719.98     1537.25     42.23 o 
   3  13   4      415.16      522.69     26.97 o 
   4  13   4        4.18       69.61     25.22 o 
   5  13   4       49.85       94.41     18.61 o 
   6  13   4        9.38       24.52     15.94 o 
   7  13   4      206.82      240.13     32.14 o 
   8  13   4      126.60      159.50     22.37 o 
   9  13   4      152.05      162.23     24.01 o 
  10  13   4      652.78      743.39     53.66 o 
  11  13   4      792.65      754.86     39.71 o 
 -11  14   4      270.11      328.82     51.25 o 
 -10  14   4       18.55       68.98     38.51 o 
  -9  14   4       63.47       75.71     35.59 o 
  -8  14   4      558.72      581.55     56.59 o 
  -7  14   4       91.07      218.75     41.46 o 
  -6  14   4       11.79       22.64     29.95 o 
  -5  14   4     1613.94     1596.66     57.67 o 
  -4  14   4     2997.79     2793.25     87.37 o 
  -3  14   4     1696.86     1858.63     59.46 o 
  -2  14   4      958.44     1038.57     25.44 o 
  -1  14   4     2048.42     1994.49     34.74 o 
   0  14   4     3240.85     3016.72     72.88 o 
   1  14   4     2123.71     2132.84     52.25 o 
   2  14   4      845.48      720.80     31.02 o 
   3  14   4       11.42       22.54     15.16 o 
   4  14   4      730.69      645.79     31.55 o 
   5  14   4        3.11       -0.44     13.74 o 
   6  14   4      597.52      616.60     31.96 o 
   7  14   4      590.23      561.76     32.99 o 
   8  14   4       58.35       84.43     21.08 o 
   9  14   4      146.79      173.83     25.88 o 
  10  14   4        6.13        0.48     17.80 o 
  11  14   4       29.89       -4.76     19.78 o 
 -10  15   4       54.97      177.01     42.25 o 
  -9  15   4      338.46      377.66     50.78 o 
  -8  15   4      394.37      479.54     54.34 o 
  -7  15   4      136.32      197.47     40.47 o 
  -6  15   4       50.46       72.76     34.04 o 
  -5  15   4      500.80      523.19     44.12 o 
  -4  15   4     1619.35     1544.98     71.26 o 
  -3  15   4     1522.35     1403.70     35.91 o 
  -2  15   4      320.38      382.65     18.23 o 
  -1  15   4       68.95       72.04     14.24 o 
   0  15   4      349.10      369.62     21.93 o 
   1  15   4      129.05      139.78     21.25 o 
   2  15   4        1.11        8.13     26.35 o 
   3  15   4       98.95       26.83     20.86 o 
   4  15   4     3694.74     3335.54    112.32 o 
   5  15   4     4255.88     4214.24    125.51 o 
   6  15   4      860.02     1023.65     44.56 o 
   7  15   4      412.49      499.24     34.49 o 
   8  15   4       23.43       11.04     19.05 o 
   9  15   4        0.23      -13.77     18.12 o 
  -9  16   4      358.00      485.20     57.45 o 
  -8  16   4      299.44      378.20     52.09 o 
  -7  16   4       23.99       54.89     34.96 o 
  -6  16   4       63.47       70.51     29.38 o 
  -5  16   4      494.70      737.81     60.72 o 
  -4  16   4       40.20      127.71     16.54 o 
  -3  16   4      331.69      422.95     36.95 o 
  -2  16   4      901.48      820.56     34.02 o 
  -1  16   4      299.49      327.65     22.79 o 
   0  16   4       15.62       51.97     14.54 o 
   1  16   4      435.10      328.75     22.88 o 
   2  16   4      271.76      280.80     25.84 o 
   3  16   4        2.02       31.71     17.95 o 
   4  16   4      223.13      204.85     24.84 o 
   5  16   4       37.62       88.77     20.41 o 
   6  16   4       78.59       20.32     23.89 o 
   7  16   4       27.17       32.04     19.13 o 
   8  16   4      182.08      125.26     24.42 o 
  -8  17   4       25.45       49.04     35.49 o 
  -7  17   4      375.10      310.94     47.38 o 
  -6  17   4     1462.24     1470.18     76.43 o 
  -5  17   4     1850.98     1694.04     78.11 o 
  -4  17   4      235.98      257.46     25.89 o 
  -3  17   4      237.10      311.58     26.12 o 
  -2  17   4     1151.11     1188.76     41.79 o 
  -1  17   4     2954.28     2964.54     55.99 o 
   0  17   4     1055.80     1070.32     34.32 o 
   1  17   4        0.74       -4.58     14.22 o 
   2  17   4       72.80      100.44     17.93 o 
   3  17   4      282.79      284.75     27.07 o 
   4  17   4       27.85       30.02     18.97 o 
   5  17   4       66.39      130.31     22.49 o 
   6  17   4       35.74       58.76     20.20 o 
   7  17   4      382.29      349.22     44.58 o 
  -6  18   4       40.21      171.27     39.52 o 
  -5  18   4      164.28      241.31     40.32 o 
  -3  18   4      246.79      325.24     38.30 o 
  -2  18   4      358.68      339.46     28.07 o 
  -1  18   4        4.23        3.66     21.40 o 
   0  18   4       33.38       28.66     14.82 o 
   1  18   4       67.32       52.53     16.41 o 
   2  18   4      648.05      714.28     32.03 o 
   3  18   4     1239.72     1238.20     39.70 o 
   4  18   4     1040.29      889.70     65.48 o 
   5  18   4       35.81       75.86     21.88 o 
  -2  19   4       42.80       52.43     19.65 o 
  -1  19   4        3.68       22.17     14.66 o 
   0  19   4      150.79      196.88     24.94 o 
   1  19   4      652.51      656.40     30.86 o 
   2 -17   5        0.56       12.12     26.78 o 
   3 -17   5        5.39       31.51     27.49 o 
  -2 -16   5      475.62      397.04     48.22 o 
  -1 -16   5      631.29      526.87     54.48 o 
   0 -16   5      303.81      345.66     45.72 o 
   1 -16   5        0.17       21.79     27.82 o 
   2 -16   5       18.12       54.55     28.37 o 
   3 -16   5        8.08       62.84     29.16 o 
   4 -16   5      111.80      119.42     31.59 o 
   5 -16   5       11.90       23.66     24.59 o 
   6 -16   5       73.79      114.83     26.13 o 
   7 -16   5      318.29      352.28     35.12 o 
  -4 -15   5      109.09      141.87     20.62 o 
  -3 -15   5       15.11       13.28     15.11 o 
  -2 -15   5        0.72       19.93     14.29 o 
  -1 -15   5      307.06      297.97     42.65 o 
   0 -15   5      549.02      591.07     49.55 o 
   1 -15   5       63.55       50.94     27.22 o 
   2 -15   5      156.38      174.44     34.87 o 
   3 -15   5      621.05      562.41     46.65 o 
   4 -15   5      582.58      461.42     35.53 o 
   5 -15   5      152.59       80.22     23.81 o 
   6 -15   5      198.82      142.95     25.42 o 
   7 -15   5     1388.77     1179.67     49.65 o 
   8 -15   5     1964.95     1903.45    141.85 o 
   9 -15   5      553.15      585.90     40.01 o 
  -6 -14   5      277.95      293.72     25.62 o 
  -5 -14   5       10.70       15.39     15.72 o 
  -4 -14   5        0.93       15.55     14.44 o 
  -3 -14   5       80.49      104.46     16.99 o 
  -2 -14   5      330.65      374.90     25.59 o 
  -1 -14   5      388.50      474.50     39.98 o 
   0 -14   5      211.36      244.40     38.30 o 
   1 -14   5     1094.18     1050.87     60.15 o 
   2 -14   5        1.79      -12.83     22.44 o 
   3 -14   5      861.50      954.74     57.49 o 
   4 -14   5     1316.98     1443.51     68.01 o 
   5 -14   5      239.25      220.83     34.63 o 
   6 -14   5       79.66       81.98     26.19 o 
   7 -14   5      250.12      207.21     30.29 o 
   8 -14   5       58.00       92.00     23.50 o 
   9 -14   5      451.33      427.45     35.62 o 
  10 -14   5        2.46      -20.56     19.77 o 
  11 -14   5      382.55      337.13     33.23 o 
  -7 -13   5       33.59       29.02     27.39 o 
  -6 -13   5       18.08       -8.68     19.25 o 
  -5 -13   5       61.26       66.43     19.00 o 
  -4 -13   5     1180.24     1225.47     38.22 o 
  -3 -13   5     2646.18     2599.23     51.92 o 
  -2 -13   5     1150.59     1214.23     34.47 o 
  -1 -13   5     1058.65      876.75     39.36 o 
   0 -13   5     1058.72     1114.45     31.46 o 
   1 -13   5     1434.88     1723.35     59.11 o 
   2 -13   5     3470.14     2981.12     96.44 o 
   3 -13   5      340.25      291.12     37.14 o 
   4 -13   5      523.21      532.54     43.71 o 
   5 -13   5     2723.73     2523.89     88.24 o 
   6 -13   5      623.18      621.57     46.64 o 
   7 -13   5       43.54       50.09     24.29 o 
   8 -13   5       80.06       37.86     20.15 o 
   9 -13   5       85.36       83.99     22.22 o 
  10 -13   5      508.59      448.70     52.32 o 
  11 -13   5       41.97       57.93     21.41 o 
  12 -13   5       64.05       43.90     28.45 o 
  -8 -12   5       20.97       76.18     30.42 o 
  -7 -12   5        9.44       65.71     26.34 o 
  -6 -12   5        3.76       13.59     33.31 o 
  -5 -12   5       72.90       91.99     19.77 o 
  -4 -12   5        5.99       -3.29     13.10 o 
  -3 -12   5      594.52      707.30     26.81 o 
  -2 -12   5      323.78      350.40     21.35 o 
  -1 -12   5      371.23      429.43     22.84 o 
   0 -12   5      681.74      583.12     23.58 o 
   1 -12   5     2118.58     1996.78     39.11 o 
   2 -12   5      206.89      211.15     15.52 o 
   3 -12   5      104.96       42.05     23.26 o 
   4 -12   5     3059.27     2982.65     95.02 o 
   5 -12   5     6314.72     5824.63    147.56 o 
   6 -12   5     6669.33     6278.23    155.71 o 
   7 -12   5     2748.71     2815.92     92.88 o 
   8 -12   5      208.30      325.90     36.74 o 
   9 -12   5        3.80      -17.09     44.76 o 
  10 -12   5        1.13      -37.38     25.99 o 
  11 -12   5       93.86       54.76     19.40 o 
  12 -12   5       46.11       38.47     19.23 o 
  13 -12   5      519.59      544.35     66.49 o 
  -9 -11   5     1257.41     1163.75     65.15 o 
  -8 -11   5      949.86     1089.90     60.99 o 
  -7 -11   5       62.30       53.68     25.94 o 
  -6 -11   5        2.75      -18.73     19.45 o 
  -5 -11   5       94.69      100.08     18.90 o 
  -4 -11   5       46.67       29.02     15.14 o 
  -3 -11   5      137.36      139.78     15.80 o 
  -2 -11   5      192.48      222.13     17.60 o 
  -1 -11   5       55.96       90.03     13.70 o 
   0 -11   5     2919.52     3038.72     49.85 o 
   1 -11   5        1.04      -14.30      9.53 o 
   2 -11   5     1131.84      997.96     29.66 o 
   3 -11   5      136.32      186.52     13.53 o 
   4 -11   5      432.38      446.75     38.93 o 
   5 -11   5       12.87       53.23     21.91 o 
   6 -11   5      530.20      689.23     44.66 o 
   7 -11   5       20.27       50.69     22.23 o 
   8 -11   5      230.54      298.94     27.00 o 
   9 -11   5      230.93      242.25     25.04 o 
  10 -11   5     2036.22     1891.76     47.30 o 
  11 -11   5     1127.85     1190.00     38.31 o 
  12 -11   5      459.60      427.09     28.42 o 
  13 -11   5        7.21       20.93     17.55 o 
  14 -11   5      144.13      162.43     52.12 o 
 -10 -10   5        0.67       10.78     23.36 o 
  -9 -10   5       45.54       51.74     25.76 o 
  -8 -10   5        9.30       35.94     24.81 o 
  -7 -10   5       22.95      -18.62     20.49 o 
  -6 -10   5      327.52      400.07     28.44 o 
  -5 -10   5     1119.55     1065.32     83.86 o 
  -4 -10   5     1187.74     1158.32     37.32 o 
  -3 -10   5      304.40      365.62     35.77 o 
  -2 -10   5     1040.27     1085.25     34.23 o 
  -1 -10   5     6665.78     6749.39     86.42 o 
   0 -10   5     5123.59     5263.76     70.32 o 
   1 -10   5       47.59       46.58      9.99 o 
   2 -10   5       88.78      107.92     13.08 o 
   3 -10   5     1362.64     1577.43     29.64 o 
   4 -10   5     3200.22     3341.03     56.31 o 
   5 -10   5       12.73       27.68     18.67 o 
   6 -10   5        0.26        7.42     18.28 o 
   7 -10   5     1117.55     1064.35     38.87 o 
   8 -10   5     3300.35     3122.47     97.06 o 
   9 -10   5     4139.75     3838.45     80.20 o 
  10 -10   5       55.01      115.49     17.70 o 
  11 -10   5      393.32      429.68     26.86 o 
  12 -10   5      189.94      238.37     23.15 o 
  13 -10   5        0.05       50.25     18.33 o 
  14 -10   5       97.92      160.86     70.68 o 
 -11  -9   5       35.73       66.71     29.76 o 
 -10  -9   5       47.49       67.39     28.61 o 
  -9  -9   5      216.53      151.43     32.00 o 
  -8  -9   5      533.72      403.22     41.66 o 
  -7  -9   5      748.52      609.08     46.59 o 
  -6  -9   5      574.65      532.48     28.86 o 
  -5  -9   5        4.32       13.45     15.19 o 
  -4  -9   5      873.87      876.18     32.59 o 
  -3  -9   5      205.08      195.00     17.84 o 
  -2  -9   5      215.98      191.72     14.51 o 
  -1  -9   5     2798.44     2778.81     44.73 o 
   0  -9   5     1895.69     1913.17     51.87 o 
   1  -9   5      425.84      460.87     20.06 o 
   2  -9   5       58.27      162.32     11.29 o 
   3  -9   5      590.66      684.25     31.39 o 
   4  -9   5     3261.79     3512.25     55.35 o 
   5  -9   5     6754.12     6465.23    192.37 o 
   6  -9   5     3064.55     2612.97     59.27 o 
   7  -9   5      266.41      177.36     20.83 o 
   8  -9   5      629.62      636.06     31.94 o 
   9  -9   5      443.41      443.82     29.05 o 
  10  -9   5        1.45      -22.34     33.22 o 
  11  -9   5      427.90      474.57     26.26 o 
  12  -9   5     2073.64     1935.42     64.53 o 
  13  -9   5     2485.99     2637.62     76.78 o 
  14  -9   5      255.33      308.56     25.48 o 
  15  -9   5        2.02       59.31     41.01 o 
 -12  -8   5      296.76      314.87     43.90 o 
 -11  -8   5     1013.27     1070.38     63.42 o 
 -10  -8   5      772.13      866.86     55.24 o 
  -9  -8   5       83.65      101.87     28.70 o 
  -8  -8   5       21.22       14.30     21.98 o 
  -7  -8   5       25.06       69.61     23.27 o 
  -6  -8   5     1062.28      963.41     51.88 o 
  -5  -8   5      127.14      145.19     19.11 o 
  -4  -8   5     4428.57     4646.92     96.13 o 
  -3  -8   5     3565.84     3301.84    138.38 o 
  -2  -8   5     4358.13     4055.80     68.71 o 
  -1  -8   5     1790.06     1575.24     30.56 o 
   0  -8   5     2247.49     2414.71     38.84 o 
   1  -8   5      169.62      342.12     21.06 o 
   2  -8   5     2830.58     3226.59     44.29 o 
   3  -8   5     3110.37     2997.84     41.12 o 
   4  -8   5      674.66      982.89     19.75 o 
   5  -8   5     1186.83     1226.41     25.11 o 
   6  -8   5     3661.65     3976.05     75.51 o 
   7  -8   5     2231.50     1843.52     47.90 o 
   8  -8   5     5708.24     5283.46    152.00 o 
   9  -8   5      123.09      104.08     18.29 o 
  10  -8   5      128.48      103.70     21.13 o 
  11  -8   5       38.87       19.69     14.52 o 
  12  -8   5       15.04       23.43     20.07 o 
  13  -8   5      657.03      625.98     31.99 o 
  14  -8   5      988.47      949.93     35.46 o 
  15  -8   5        0.22        7.91     40.97 o 
 -12  -7   5        2.32       16.34     27.42 o 
 -11  -7   5      234.06      221.45     36.72 o 
 -10  -7   5      233.94      243.98     36.38 o 
  -9  -7   5       51.87       58.89     23.58 o 
  -8  -7   5      430.97      422.34     40.69 o 
  -7  -7   5     2798.25     2656.12     85.61 o 
  -6  -7   5     1296.30     1325.80     57.69 o 
  -5  -7   5     1129.24     1113.54     35.23 o 
  -4  -7   5       24.86       14.36      8.04 o 
  -3  -7   5     2555.84     2495.21     49.80 o 
  -2  -7   5    12049.92    11976.02    161.04 o 
  -1  -7   5     4288.95     4286.09     56.69 o 
   0  -7   5     3157.44     3172.37     44.68 o 
   1  -7   5     3196.93     3122.21     42.93 o 
   2  -7   5      463.25      275.84     11.89 o 
   3  -7   5      617.71      753.18     23.98 o 
   4  -7   5     1625.91     2011.86     29.14 o 
   5  -7   5     8849.30     8619.74    117.51 o 
   6  -7   5    22644.88    22958.52    243.66 o 
   7  -7   5    16415.61    16178.91    228.90 o 
   8  -7   5      180.49      268.44     21.29 o 
   9  -7   5       30.11        8.53     13.33 o 
  10  -7   5      197.32      221.68     21.55 o 
  11  -7   5        7.12       19.06     16.02 o 
  12  -7   5      597.29      520.91     26.97 o 
  13  -7   5       75.47      113.33     18.09 o 
  14  -7   5      177.00      191.72     21.87 o 
  15  -7   5      656.83      683.76     32.93 o 
  16  -7   5      169.67      162.55     46.87 o 
 -13  -6   5      202.83      252.89     40.73 o 
 -12  -6   5       48.39       65.79     29.01 o 
 -11  -6   5       45.51       41.26     25.80 o 
 -10  -6   5     1535.66     1445.39     66.54 o 
  -9  -6   5     1444.92     1204.58     58.51 o 
  -8  -6   5     1743.34     1291.73     58.53 o 
  -7  -6   5        5.00       52.06     20.17 o 
  -6  -6   5      863.07      853.47     43.95 o 
  -5  -6   5       56.65      110.96     14.86 o 
  -4  -6   5      131.48      139.91     16.51 o 
  -3  -6   5      201.96      113.80     10.63 o 
  -2  -6   5        3.71      108.52     16.99 o 
  -1  -6   5       19.17       50.43      8.06 o 
   0  -6   5        6.98       33.19      7.02 o 
   1  -6   5     1352.53     1416.02     35.76 o 
   2  -6   5    27593.22    27993.00    281.72 o 
   3  -6   5     1742.40     1691.67     23.12 o 
   4  -6   5       16.02       46.07      7.93 o 
   5  -6   5        1.23       52.67     14.98 o 
   6  -6   5      134.52      154.31     27.39 o 
   7  -6   5      834.44      851.57     39.07 o 
   8  -6   5     1689.55     1510.73     46.33 o 
   9  -6   5        9.65        4.25     11.50 o 
  10  -6   5     5368.77     4752.00     87.89 o 
  11  -6   5     7287.72     6798.81    116.77 o 
  12  -6   5     1938.12     2069.22     74.08 o 
  13  -6   5      778.52      740.66     30.57 o 
  14  -6   5      164.90      157.47     21.00 o 
  15  -6   5      307.05      346.43     30.15 o 
  16  -6   5      125.52      158.58     44.83 o 
 -13  -5   5       70.13       78.38     29.57 o 
 -12  -5   5      204.56      298.70     41.25 o 
 -11  -5   5      277.84      288.40     37.49 o 
 -10  -5   5      111.31       75.94     25.54 o 
  -9  -5   5        0.85      -10.16     19.52 o 
  -8  -5   5      147.65      162.36     28.16 o 
  -7  -5   5      603.89      605.45     40.82 o 
  -6  -5   5     2870.54     3005.74     46.60 o 
  -5  -5   5    12527.46    12560.00    139.12 o 
  -4  -5   5    13111.73    13228.22    144.74 o 
  -3  -5   5     2582.75     2554.39     38.68 o 
  -2  -5   5     1449.16     1872.00     37.71 o 
  -1  -5   5     5285.28     6071.56     71.32 o 
   0  -5   5    14317.97    14955.96    156.05 o 
   1  -5   5    11346.92    12106.53    127.22 o 
   2  -5   5    10985.24    13932.51    127.90 o 
   3  -5   5    22981.02    23200.93    206.61 o 
   4  -5   5       50.87       11.56      5.51 o 
   5  -5   5      208.08      293.74     12.18 o 
   6  -5   5      595.00      452.63     21.55 o 
   7  -5   5      114.71       77.20     13.33 o 
   8  -5   5      453.32      345.81     26.25 o 
   9  -5   5     1294.45     1416.87     28.29 o 
  10  -5   5       45.29      135.90     17.21 o 
  11  -5   5     1022.62      779.21     33.78 o 
  12  -5   5      612.90      623.82     33.97 o 
  13  -5   5      166.44      223.96     20.87 o 
  14  -5   5      404.39      346.13     30.22 o 
  15  -5   5      710.26      578.90     31.35 o 
  16  -5   5       28.82       55.03     32.20 o 
 -13  -4   5        0.75       14.44     25.19 o 
 -12  -4   5      129.88      240.64     36.52 o 
 -11  -4   5       43.20       74.55     25.47 o 
 -10  -4   5       13.71       31.32     22.73 o 
  -9  -4   5      395.36      362.36     37.02 o 
  -8  -4   5      236.33      335.58     36.19 o 
  -7  -4   5      433.40      359.33     22.93 o 
  -6  -4   5      324.06      295.08     14.69 o 
  -5  -4   5      596.66      565.91     17.05 o 
  -4  -4   5     2401.53     2474.06     36.76 o 
  -3  -4   5    10743.07    10266.59    113.88 o 
  -2  -4   5       34.39       35.03      8.78 o 
  -1  -4   5      420.76      544.63     15.84 o 
   0  -4   5    18130.81    18932.25    193.05 o 
   1  -4   5     2942.04     2680.67     34.44 o 
   2  -4   5     3794.36     4033.63     41.72 o 
   3  -4   5    24194.42    23578.73    208.12 o 
   4  -4   5    13199.40    10983.01    118.60 o 
   5  -4   5    10228.99    10701.39    210.10 o 
   6  -4   5     3785.78     3689.02    330.13 o 
   7  -4   5      378.70      559.14     15.29 o 
   8  -4   5        4.36        2.00      7.70 o 
   9  -4   5      282.65      259.66     18.33 o 
  10  -4   5        1.77       10.86      7.85 o 
  11  -4   5      431.88      511.27     27.97 o 
  12  -4   5     2375.02     2324.04     48.20 o 
  13  -4   5     2696.68     2709.05     53.94 o 
  14  -4   5     1404.90     1432.03     76.81 o 
  15  -4   5      113.89       93.96     19.36 o 
  16  -4   5        9.08       21.72     27.46 o 
 -14  -3   5       32.22       27.79     27.77 o 
 -13  -3   5      103.33      132.75     32.17 o 
 -12  -3   5     1193.48     1152.52     62.32 o 
 -11  -3   5     2637.21     2717.39     91.64 o 
 -10  -3   5     3614.69     3766.43    109.25 o 
  -9  -3   5     4126.64     4568.45    119.42 o 
  -8  -3   5      797.95      701.58     25.55 o 
  -7  -3   5        2.72       22.86     15.48 o 
  -6  -3   5        2.24       18.83      9.03 o 
  -5  -3   5        0.43       -5.61     11.80 o 
  -4  -3   5      127.18      173.36     12.68 o 
  -3  -3   5     2254.13     1999.51     50.82 o 
  -2  -3   5    15728.23    14612.52    155.35 o 
  -1  -3   5     9010.49     8281.22    111.53 o 
   0  -3   5       87.79      119.11     13.34 o 
   1  -3   5     1453.23     1070.11     15.89 o 
   2  -3   5     5326.43     5947.76     56.82 o 
   3  -3   5     9512.62     8634.17     94.04 o 
   4  -3   5      817.52      588.06     20.16 o 
   5  -3   5       91.90      181.52     16.84 o 
   6  -3   5     2837.10     3292.93     49.65 o 
   7  -3   5      898.20     1100.81     28.08 o 
   8  -3   5     1797.30     1953.89     32.39 o 
   9  -3   5     5335.73     5380.91     72.99 o 
  10  -3   5     3491.63     3316.65     50.13 o 
  11  -3   5      754.01      726.83     23.11 o 
  12  -3   5      146.44      150.33     14.06 o 
  13  -3   5      275.17      221.95     20.13 o 
  14  -3   5      329.72      335.92     24.17 o 
  15  -3   5        0.35       -2.80     14.96 o 
  16  -3   5      104.92      179.42     35.29 o 
  17  -3   5      206.24      186.47     27.95 o 
 -14  -2   5       26.64       85.71     33.25 o 
 -13  -2   5        2.71       16.17     23.36 o 
 -12  -2   5       70.78       72.97     25.96 o 
 -11  -2   5        9.25        0.32     20.03 o 
 -10  -2   5       28.13       62.34     26.73 o 
  -9  -2   5      751.22      883.40     51.80 o 
  -8  -2   5      151.27      206.86     22.06 o 
  -7  -2   5     5144.23     5221.05     69.71 o 
  -6  -2   5     9331.26     8424.03     99.76 o 
  -5  -2   5     8026.67     7376.08     87.60 o 
  -4  -2   5     6250.05     5840.23     70.86 o 
  -3  -2   5     4233.03     4285.31     53.69 o 
  -2  -2   5    21870.15    23051.62    238.89 o 
  -1  -2   5    24952.79    24547.00    248.01 o 
   0  -2   5      499.49      412.87     19.93 o 
   1  -2   5    23139.27    26976.63    277.18 o 
   2  -2   5    47501.20    49019.02    800.42 o 
   3  -2   5    10632.31    10689.89    146.49 o 
   4  -2   5       17.33       30.32      8.49 o 
   5  -2   5     2934.31     2799.68     67.24 o 
   6  -2   5    19655.09    18151.15    299.87 o 
   7  -2   5    20642.48    20864.07    221.66 o 
   8  -2   5     4276.79     4607.33     60.53 o 
   9  -2   5      852.51     1103.11     24.88 o 
  10  -2   5       45.80      114.27     11.71 o 
  11  -2   5      277.11      329.05     17.45 o 
  12  -2   5       95.90       69.82     11.56 o 
  13  -2   5      185.22      200.53     15.38 o 
  14  -2   5       43.28       12.32     15.38 o 
  15  -2   5      107.24      138.29     19.67 o 
  16  -2   5        0.16       36.58     23.23 o 
  17  -2   5      199.55      134.62     36.79 o 
 -14  -1   5       19.37       26.46     27.02 o 
 -13  -1   5       85.73      117.07     29.67 o 
 -12  -1   5      197.35      226.61     33.60 o 
 -11  -1   5        3.84       12.31     21.56 o 
 -10  -1   5     2435.67     2176.31     52.80 o 
  -9  -1   5     3488.43     3538.18     58.02 o 
  -8  -1   5     1617.06     1492.88     32.76 o 
  -7  -1   5      177.30      209.93     14.92 o 
  -6  -1   5     6007.26     5804.12     73.80 o 
  -5  -1   5     4742.55     5147.54     70.02 o 
  -4  -1   5        2.40       63.00      8.92 o 
  -3  -1   5     3959.32     4159.90     52.53 o 
  -2  -1   5     8447.26     8082.10    112.12 o 
  -1  -1   5      399.08      246.47     10.29 o 
   0  -1   5     1650.11     1222.98     20.01 o 
   1  -1   5      134.65      178.63     13.19 o 
   2  -1   5    17424.57    16688.25    240.85 o 
   3  -1   5    26283.35    24705.93    320.23 o 
   4  -1   5    29465.60    30519.44    346.43 o 
   5  -1   5      329.65      269.16     40.05 o 
   6  -1   5     1986.61     2432.01     52.61 o 
   7  -1   5     1541.16     1514.70     40.91 o 
   8  -1   5       17.89       34.87      7.67 o 
   9  -1   5      683.41      705.45     27.19 o 
  10  -1   5     3931.49     3609.88     54.10 o 
  11  -1   5     9009.56     9162.95     98.00 o 
  12  -1   5     2864.17     2874.96     43.92 o 
  13  -1   5      420.51      527.98     21.08 o 
  14  -1   5      171.08      209.26     18.82 o 
  15  -1   5      218.50      261.06     28.18 o 
  16  -1   5      395.69      414.40     50.38 o 
  17  -1   5       21.98       39.80     34.54 o 
 -14   0   5      246.97      169.30     34.26 o 
 -13   0   5      784.50      778.37     54.57 o 
 -12   0   5     1078.98     1272.78     62.01 o 
 -11   0   5      135.18      238.40     26.28 o 
 -10   0   5       14.62       28.16     16.45 o 
  -9   0   5      811.35      620.49     37.10 o 
  -8   0   5      789.93      643.81     22.25 o 
  -7   0   5        0.98       27.31     10.25 o 
  -6   0   5     1725.36     1967.48     34.65 o 
  -5   0   5    10200.11     9593.38    150.44 o 
  -4   0   5    22237.94    20770.08    392.06 o 
  -3   0   5     6687.46     6613.52     95.72 o 
  -2   0   5     4795.61     5111.43     75.52 o 
  -1   0   5     6853.78     7727.51     85.21 o 
   0   0   5     1213.05     1129.25     17.90 o 
   1   0   5    10253.68    10317.31    110.36 o 
   2   0   5     1140.46     1531.29     28.47 o 
   3   0   5     2718.24     2455.10     25.68 o 
   4   0   5     7405.85     7732.57     82.11 o 
   5   0   5      682.12      734.98     16.34 o 
   6   0   5    18271.05    20763.46    186.76 o 
   7   0   5     7724.01     8523.78    117.59 o 
   8   0   5      138.95      123.33     11.03 o 
   9   0   5      470.35      562.29     38.97 o 
  10   0   5       21.83       51.43      9.61 o 
  11   0   5     2387.84     2599.94     42.25 o 
  12   0   5     2062.80     2041.62     36.25 o 
  13   0   5      158.13      105.33     15.50 o 
  14   0   5      294.02      346.29     21.91 o 
  15   0   5      448.08      385.83     29.11 o 
  16   0   5      611.61      670.63     58.67 o 
  17   0   5      377.52      404.00     51.25 o 
 -15   1   5      148.67      108.95     35.93 o 
 -14   1   5      155.42      140.28     33.82 o 
 -13   1   5       14.40       33.68     25.46 o 
 -12   1   5      338.12      396.36     28.48 o 
 -11   1   5      125.69      111.07     18.58 o 
 -10   1   5       32.68       74.16     17.34 o 
  -9   1   5      379.00      362.60     20.39 o 
  -8   1   5       94.14       86.77     15.91 o 
  -7   1   5      931.19     1015.22     33.59 o 
  -6   1   5      437.69      507.07     24.76 o 
  -5   1   5      586.20      394.57     20.45 o 
  -4   1   5     5528.31     4390.37     70.08 o 
  -3   1   5     2555.54     2129.23     40.53 o 
  -2   1   5     4095.41     3545.77     56.35 o 
  -1   1   5     9025.05     9620.57    258.66 o 
   0   1   5      695.11      564.99     10.72 o 
   1   1   5     4744.63     4694.64     53.68 o 
   2   1   5        4.01       29.28      3.91 o 
   3   1   5     4330.06     4424.93     43.63 o 
   4   1   5    50107.48    50998.49    452.38 o 
   5   1   5    38173.22    44465.21    444.79 o 
   6   1   5     5483.16     5977.87     69.34 o 
   7   1   5     5219.26     6491.85     75.09 o 
   8   1   5     2985.69     2606.10     38.62 o 
   9   1   5       10.58       46.63     18.09 o 
  10   1   5      767.34      810.05     23.26 o 
  11   1   5      434.07      424.37     17.93 o 
  12   1   5       88.38      111.96     14.91 o 
  13   1   5      691.31      697.97     39.16 o 
  14   1   5      705.65      708.74     46.69 o 
  15   1   5       15.33       22.08     16.48 o 
  16   1   5        1.65       58.01     33.10 o 
  17   1   5       33.98      110.16     38.13 o 
 -15   2   5       65.34      127.88     36.99 o 
 -14   2   5       90.11      114.50     31.95 o 
 -13   2   5      133.14      147.35     33.31 o 
 -12   2   5      410.80      463.62     29.81 o 
 -11   2   5     1980.37     1720.07     47.85 o 
 -10   2   5     5159.57     4801.71     99.50 o 
  -9   2   5     1621.94     1672.10     37.18 o 
  -8   2   5       10.80       22.56     14.88 o 
  -7   2   5       11.64       39.29     25.86 o 
  -6   2   5     3361.14     3248.22     60.71 o 
  -5   2   5       32.56       56.72     12.59 o 
  -4   2   5       42.06       83.91     13.10 o 
  -3   2   5       40.11       48.01     11.90 o 
  -2   2   5      198.55      208.42     12.12 o 
  -1   2   5    20370.79    22263.26    200.90 o 
   0   2   5     7052.39     6910.92     65.99 o 
   1   2   5     3918.04     5106.13     50.41 o 
   2   2   5     2345.06     2372.89     29.86 o 
   3   2   5     6529.73     6443.35     83.54 o 
   4   2   5     7830.17     9368.80     99.12 o 
   5   2   5      273.49      555.09     14.00 o 
   6   2   5       95.46       77.34      7.66 o 
   7   2   5     1696.58     1856.24     30.15 o 
   8   2   5     3219.51     3530.67     49.02 o 
   9   2   5    14640.18    13553.02    149.02 o 
  10   2   5     2963.30     3084.91     56.66 o 
  11   2   5     4235.41     4152.19     71.67 o 
  12   2   5      783.36      940.04     45.11 o 
  13   2   5       80.80      199.52     28.92 o 
  14   2   5      601.83      543.09     31.73 o 
  15   2   5        0.82      -22.62     15.08 o 
  16   2   5       93.45      155.29     23.88 o 
  17   2   5      304.76      380.58     51.51 o 
 -15   3   5      153.14      149.33     35.15 o 
 -14   3   5       60.66       75.84     20.54 o 
 -13   3   5      151.79      258.52     54.04 o 
 -12   3   5      377.32      460.28     30.90 o 
 -11   3   5      216.42      123.67     19.42 o 
 -10   3   5       18.68       38.80     16.49 o 
  -9   3   5       15.55      -21.48     28.67 o 
  -8   3   5     1530.15     1413.95     31.51 o 
  -7   3   5     7888.79     7971.21     99.05 o 
  -6   3   5    10013.56     9967.10    117.66 o 
  -5   3   5     9680.77     8731.39    126.25 o 
  -4   3   5    14263.07    14976.63    198.02 o 
  -3   3   5    13716.26    14975.48    201.84 o 
  -2   3   5     5366.79     4958.60     75.72 o 
  -1   3   5    64856.00    65364.43    831.89 o 
   0   3   5     3127.24     3783.75     57.65 o 
   1   3   5    85278.01    85646.27   1093.19 o 
   2   3   5    25097.41    24129.96    213.33 o 
   3   3   5     3166.26     2642.95     29.02 o 
   4   3   5       19.53       52.77      6.33 o 
   5   3   5     1045.46     1077.40     33.69 o 
   6   3   5     1302.23     1052.17     25.42 o 
   7   3   5     3635.29     4022.67     62.83 o 
   8   3   5     3751.39     3564.90     59.35 o 
   9   3   5      299.20      282.95     35.00 o 
  10   3   5      109.74      124.00     12.55 o 
  11   3   5     1071.71      952.22     31.71 o 
  12   3   5      564.55      563.99     39.77 o 
  13   3   5     1682.77     1614.54     64.27 o 
  14   3   5      376.63      292.63     35.19 o 
  15   3   5       10.15      -11.47     19.99 o 
  16   3   5      198.70      129.78     23.93 o 
 -15   4   5       75.55      170.90     69.01 o 
 -14   4   5       89.61       66.83     19.79 o 
 -13   4   5      140.52      213.66     25.04 o 
 -12   4   5      137.08      151.83     22.08 o 
 -11   4   5      695.89      689.25     33.84 o 
 -10   4   5     1168.34     1209.06     58.89 o 
  -9   4   5       43.59       48.75     24.25 o 
  -8   4   5     1346.28     1288.34     29.72 o 
  -7   4   5      279.46      355.57     16.99 o 
  -6   4   5     1130.21     1126.78     72.28 o 
  -5   4   5     8518.02     7881.42    250.51 o 
  -4   4   5     7457.32     6878.35     82.11 o 
  -3   4   5      170.44      150.85     14.81 o 
  -2   4   5    17642.35    16654.18    221.50 o 
  -1   4   5     3436.51     3801.48     60.54 o 
   0   4   5     7943.52     8559.85    117.24 o 
   1   4   5    10381.45    10970.96    117.37 o 
   2   4   5    32660.62    35999.27    314.74 o 
   3   4   5    20459.01    21897.27    193.26 o 
   4   4   5    31184.93    32984.07    399.91 o 
   5   4   5     1670.00     1659.29     75.07 o 
   6   4   5     2761.05     3137.87     52.03 o 
   7   4   5     2507.22     2538.11     46.80 o 
   8   4   5      131.63      183.62     15.29 o 
   9   4   5       21.21       30.97     10.95 o 
  10   4   5     1211.68     1087.34     25.73 o 
  11   4   5     2537.80     2096.91     51.28 o 
  12   4   5     4719.34     4474.16    116.35 o 
  13   4   5     1613.64     1551.19     63.03 o 
  14   4   5      113.95      144.28     27.55 o 
  15   4   5        0.10       10.91     22.34 o 
  16   4   5        5.18      -16.80     21.92 o 
 -15   5   5       36.84       64.31     21.27 o 
 -14   5   5      211.14      181.88     37.05 o 
 -13   5   5     1520.64     1564.09     50.21 o 
 -12   5   5     1750.16     1876.82     54.18 o 
 -11   5   5     1721.56     1868.35     75.95 o 
 -10   5   5      847.76      770.25     48.42 o 
  -9   5   5      329.99      334.96     38.83 o 
  -8   5   5       48.31       94.12     24.44 o 
  -7   5   5        7.34        5.21      8.07 o 
  -6   5   5      132.29      140.36      8.15 o 
  -5   5   5     7042.77     7603.91    124.45 o 
  -4   5   5    10907.82    11945.57    114.10 o 
  -3   5   5     7610.50     7459.83     85.49 o 
  -2   5   5      489.08      688.49     37.44 o 
  -1   5   5      214.98      229.32     15.10 o 
   0   5   5    11940.68    12680.49    136.31 o 
   1   5   5     8886.99    10659.14    115.24 o 
   2   5   5     2883.77     3465.57     40.71 o 
   3   5   5     1115.95      885.97     18.78 o 
   4   5   5     8174.38     7070.11     79.81 o 
   5   5   5      556.76      708.19     21.20 o 
   6   5   5     2928.19     3057.57     52.85 o 
   7   5   5    14511.43    15029.01    196.72 o 
   8   5   5    11042.36    11612.10    126.39 o 
   9   5   5     4457.71     4599.60     59.78 o 
  10   5   5      243.33      261.11     22.58 o 
  11   5   5      933.25      897.47     33.18 o 
  12   5   5      924.88     1022.56     38.64 o 
  13   5   5      222.87      268.98     34.63 o 
  14   5   5        0.42        8.06     21.08 o 
  15   5   5      181.97      154.29     31.54 o 
  16   5   5      496.50      346.81     42.49 o 
 -14   6   5       16.70       44.34     19.50 o 
 -13   6   5       61.41       90.60     20.88 o 
 -12   6   5        1.60       14.12     25.57 o 
 -11   6   5      114.12      177.17     35.52 o 
 -10   6   5      218.45      411.86     43.14 o 
  -9   6   5     2703.38     2549.14     87.03 o 
  -8   6   5     5444.57     5246.93    132.87 o 
  -7   6   5     3299.21     3189.30     44.86 o 
  -6   6   5      787.26      747.20     16.14 o 
  -5   6   5      769.73      591.81     14.21 o 
  -4   6   5    15832.48    16711.37    243.17 o 
  -3   6   5    19655.20    20598.50    218.84 o 
  -2   6   5     4014.81     3781.63     48.79 o 
  -1   6   5     7318.41     8257.63    158.31 o 
   0   6   5    41000.32    43677.08    444.34 o 
   1   6   5    47474.70    50002.93    511.38 o 
   2   6   5    11962.68    11738.37    108.88 o 
   3   6   5       72.70      270.94     16.34 o 
   4   6   5     2846.15     2655.58     29.93 o 
   5   6   5    17981.54    17621.25    185.32 o 
   6   6   5    14157.95    14809.84    206.92 o 
   7   6   5      149.78      149.58     11.81 o 
   8   6   5      980.46      816.03     28.10 o 
   9   6   5      200.78      154.80     17.30 o 
  10   6   5      748.34      718.73     29.70 o 
  11   6   5       29.12       22.04     13.38 o 
  12   6   5       33.69       15.66     16.43 o 
  13   6   5        0.07      -12.07     21.77 o 
  14   6   5        4.91       24.14     22.04 o 
  15   6   5       47.42       62.40     25.14 o 
  16   6   5      219.59      145.66     33.43 o 
 -14   7   5      170.39      189.67     25.90 o 
 -13   7   5        0.14       -5.42     26.81 o 
 -12   7   5      158.61       93.42     32.21 o 
 -11   7   5     1835.86     1490.38     70.95 o 
 -10   7   5     3094.32     2945.64     96.37 o 
  -9   7   5      518.82      522.27     46.95 o 
  -8   7   5      328.61      377.19     40.73 o 
  -7   7   5     1766.32     1779.55     30.65 o 
  -6   7   5      844.52      822.44     44.33 o 
  -5   7   5     2522.19     2873.09     71.74 o 
  -4   7   5     8479.69     8899.80    104.08 o 
  -3   7   5       58.02       51.83      7.74 o 
  -2   7   5     2769.80     2884.18     40.98 o 
  -1   7   5      373.49      328.11     19.02 o 
   0   7   5     3224.46     3602.85     48.69 o 
   1   7   5    18417.28    19140.39    173.48 o 
   2   7   5    11184.62    11709.93    109.67 o 
   3   7   5     1488.02     1505.44     20.91 o 
   4   7   5        2.89      150.92     14.99 o 
   5   7   5     1071.33     1084.84     29.91 o 
   6   7   5        0.05       27.71     11.56 o 
   7   7   5      950.93      774.68     27.15 o 
   8   7   5     5411.01     5298.20    139.97 o 
   9   7   5    11284.27    11472.92    163.45 o 
  10   7   5     5842.03     6242.92    103.53 o 
  11   7   5      565.88      743.00     48.25 o 
  12   7   5      911.18     1055.70     95.12 o 
  13   7   5      245.24      260.61     30.59 o 
  14   7   5      338.56      342.69     41.81 o 
  15   7   5      188.53      187.42     34.12 o 
 -14   8   5      432.33      574.05     39.01 o 
 -13   8   5      303.78      405.27     48.07 o 
 -12   8   5       88.58      123.97     34.94 o 
 -11   8   5       13.20       40.22     29.38 o 
 -10   8   5      106.90       65.96     30.36 o 
  -9   8   5     1258.06     1150.53     61.92 o 
  -8   8   5      100.05      128.64     31.60 o 
  -7   8   5     2621.77     2522.06     82.49 o 
  -6   8   5     8076.65     8188.92    118.92 o 
  -5   8   5     5697.95     5375.47     83.03 o 
  -4   8   5     6217.29     5826.44     87.33 o 
  -3   8   5     5737.55     6043.07     75.41 o 
  -2   8   5     3744.27     4233.48     55.87 o 
  -1   8   5    12655.34    13481.36    148.98 o 
   0   8   5    14643.32    15625.51    169.03 o 
   1   8   5      301.02      318.20     11.84 o 
   2   8   5     4447.29     5177.47     56.11 o 
   3   8   5     1285.72     1425.27     20.85 o 
   4   8   5     1010.25     1328.29     22.24 o 
   5   8   5     3666.29     4415.38     73.70 o 
   6   8   5        2.47       36.19     11.42 o 
   7   8   5     1208.41     1104.98     37.26 o 
   8   8   5      169.61      199.68     18.82 o 
   9   8   5      165.68      163.54     19.04 o 
  10   8   5      248.74      259.54     22.71 o 
  11   8   5      940.74      864.11     35.27 o 
  12   8   5      406.02      440.43     33.70 o 
  13   8   5      798.46      872.75     49.03 o 
  14   8   5      525.35      565.26     49.40 o 
  15   8   5      483.53      403.10     47.06 o 
 -14   9   5       59.53      127.41     36.71 o 
 -13   9   5       58.24      157.72     37.55 o 
 -12   9   5       44.13      142.86     37.07 o 
 -11   9   5       28.87       59.20     31.40 o 
 -10   9   5      913.27      966.45     59.81 o 
  -9   9   5     1385.48     1263.56     62.96 o 
  -8   9   5       23.48       16.81     24.58 o 
  -7   9   5       53.16       37.09     27.12 o 
  -6   9   5     1954.10     2066.90     44.29 o 
  -5   9   5     4225.08     4217.44     70.08 o 
  -4   9   5     4124.01     3868.18     65.06 o 
  -3   9   5     1011.63      955.37     26.87 o 
  -2   9   5       15.52       33.77     12.65 o 
  -1   9   5     2308.14     2747.36     51.80 o 
   0   9   5     4652.05     4712.27    222.53 o 
   1   9   5      729.15      707.23     23.09 o 
   2   9   5     4935.78     4809.65     60.88 o 
   3   9   5    17445.35    17612.87    185.08 o 
   4   9   5    15022.97    14715.88    168.86 o 
   5   9   5     4841.23     5045.58     92.95 o 
   6   9   5      918.73     1020.95     32.20 o 
   7   9   5      716.19      659.98     28.33 o 
   8   9   5        4.47      -10.81     11.58 o 
   9   9   5       13.70        8.18     13.20 o 
  10   9   5      387.45      351.26     26.14 o 
  11   9   5      844.06      722.37     34.65 o 
  12   9   5      584.75      688.69     37.15 o 
  13   9   5      351.29      426.47     32.78 o 
  14   9   5       25.87       37.58     26.35 o 
 -13  10   5      526.94      431.75     52.50 o 
 -12  10   5     1366.48     1384.94     74.49 o 
 -11  10   5     1371.26     1364.99     72.77 o 
 -10  10   5      231.45      295.20     42.68 o 
  -9  10   5        1.37      100.47     30.57 o 
  -8  10   5      218.58      220.65     37.43 o 
  -7  10   5       36.75       71.33     29.06 o 
  -6  10   5      202.55      190.20     18.92 o 
  -5  10   5      113.33      156.05     24.09 o 
  -4  10   5      342.32      413.30     20.84 o 
  -3  10   5     3558.25     3252.27     70.77 o 
  -2  10   5      449.29      423.55     31.57 o 
  -1  10   5     1244.19     1244.13     50.63 o 
   0  10   5     4086.79     4063.37     55.94 o 
   1  10   5      534.81      696.97     23.48 o 
   2  10   5     1515.68     1609.94     37.09 o 
   3  10   5        7.18       14.05      7.05 o 
   4  10   5      171.67      178.43     16.82 o 
   5  10   5        8.25       28.63     12.10 o 
   6  10   5      152.52      157.13     17.64 o 
   7  10   5     2654.28     2662.38     87.19 o 
   8  10   5     4973.35     4404.71     86.95 o 
   9  10   5     3203.13     3424.16     72.04 o 
  10  10   5      651.86      715.42     33.99 o 
  11  10   5     1177.61     1250.93     45.16 o 
  12  10   5      245.03      256.88     27.40 o 
  13  10   5        2.66      -24.59     20.08 o 
  14  10   5       33.33       52.08     22.54 o 
 -13  11   5        1.66       86.24     36.27 o 
 -12  11   5       25.84       85.21     35.14 o 
 -11  11   5       70.81       82.74     32.51 o 
 -10  11   5        2.87       13.34     29.05 o 
  -9  11   5      942.57      914.58     60.58 o 
  -8  11   5     6195.02     5939.08    156.09 o 
  -7  11   5     3725.41     3577.73    110.09 o 
  -6  11   5     1942.04     1773.10     73.41 o 
  -5  11   5     1920.78     1943.18     45.15 o 
  -4  11   5      581.50      718.11     27.41 o 
  -3  11   5     3013.53     2974.36     56.73 o 
  -2  11   5     4061.47     3906.22     67.82 o 
  -1  11   5      404.17      351.66     14.89 o 
   0  11   5     1274.26     1155.18     26.81 o 
   1  11   5     2400.66     2425.05     39.97 o 
   2  11   5     1856.43     1979.01     40.93 o 
   3  11   5       87.06       67.86     13.84 o 
   4  11   5       82.43      111.17     15.67 o 
   5  11   5     1007.15     1105.16     35.36 o 
   6  11   5     2916.07     2727.49     74.52 o 
   7  11   5      539.11      588.20     29.38 o 
   8  11   5        0.66        1.86     15.19 o 
   9  11   5      464.10      489.06     30.97 o 
  10  11   5      182.44      249.44     27.14 o 
  11  11   5      143.79      155.04     24.02 o 
  12  11   5      716.06      706.71     64.45 o 
  13  11   5      311.86      316.75     74.53 o 
 -12  12   5      193.71      229.56     44.20 o 
 -11  12   5        4.98       44.42     32.51 o 
 -10  12   5      405.27      379.97     48.99 o 
  -9  12   5      271.64      302.54     44.95 o 
  -8  12   5      898.43      875.61     57.08 o 
  -7  12   5      121.85      279.87     40.86 o 
  -6  12   5     1545.92     1513.47     69.71 o 
  -5  12   5      816.70      846.42     31.07 o 
  -4  12   5     3770.96     3341.92     64.27 o 
  -3  12   5     1980.74     1804.42     43.53 o 
  -2  12   5      833.64      707.40     26.60 o 
  -1  12   5     2976.35     3104.83     42.76 o 
   0  12   5     2407.51     2266.10     40.33 o 
   1  12   5     4973.29     4891.68     66.66 o 
   2  12   5     6879.98     7488.49    110.92 o 
   3  12   5     2482.43     1891.64     62.89 o 
   4  12   5      174.75      158.33     19.28 o 
   5  12   5     1466.88     1463.98     42.71 o 
   6  12   5       15.64       32.04     14.94 o 
   7  12   5       64.44       50.00     19.50 o 
   8  12   5      352.56      286.38     25.49 o 
   9  12   5     1230.81     1176.83     44.23 o 
  10  12   5     1763.73     1632.23     51.75 o 
  11  12   5     1123.87     1219.84     69.91 o 
  12  12   5      214.58      270.42     29.37 o 
 -12  13   5      174.98      274.93     47.81 o 
 -11  13   5       14.30       35.73     30.76 o 
 -10  13   5        2.68       13.63     31.67 o 
  -9  13   5      156.96      159.78     36.09 o 
  -8  13   5        0.87        1.29     30.03 o 
  -7  13   5      770.54      830.98     58.26 o 
  -6  13   5     1212.81     1249.75     66.29 o 
  -5  13   5     1814.29     1699.13     72.82 o 
  -4  13   5       38.20       74.99     38.71 o 
  -3  13   5       27.84       16.03     12.91 o 
  -2  13   5      115.70      140.79     14.03 o 
  -1  13   5     4615.37     4444.46     55.84 o 
   0  13   5     4295.63     4135.01     60.97 o 
   1  13   5      434.19      447.98     24.88 o 
   2  13   5      399.82      409.16     24.81 o 
   3  13   5       13.43       21.79      7.64 o 
   4  13   5       96.00      115.20     18.19 o 
   5  13   5      262.68      331.69     25.64 o 
   6  13   5     3132.58     3169.70     81.41 o 
   7  13   5     2242.20     2122.30     56.00 o 
   8  13   5      181.02      244.68     29.75 o 
   9  13   5       31.56       12.33     18.75 o 
  10  13   5       80.04       80.15     22.01 o 
  11  13   5      197.80      185.82     26.51 o 
  12  13   5       93.96       87.12     23.71 o 
 -11  14   5       98.18       72.55     37.26 o 
 -10  14   5      703.25      734.96     61.86 o 
  -9  14   5      812.32      793.01     61.01 o 
  -8  14   5      338.70      328.98     46.05 o 
  -7  14   5        0.22       22.84     30.78 o 
  -6  14   5     1532.59     1691.30     76.92 o 
  -5  14   5     2400.33     2514.83     90.52 o 
  -4  14   5     1799.91     1526.97     42.58 o 
  -3  14   5        0.15       -3.51     12.07 o 
  -2  14   5     2373.01     2270.65     48.98 o 
  -1  14   5     2144.43     2239.46     37.29 o 
   0  14   5      569.32      576.98     24.52 o 
   1  14   5      393.92      390.09     43.74 o 
   2  14   5      986.78      896.23     41.10 o 
   3  14   5     1484.14     1415.93     43.26 o 
   4  14   5     2353.79     2218.55     82.61 o 
   5  14   5     2313.08     2288.11     95.48 o 
   6  14   5       85.44       79.99     19.83 o 
   7  14   5      205.49      187.91     23.86 o 
   8  14   5       18.99       24.48     18.27 o 
   9  14   5        1.75       -1.49     17.76 o 
  10  14   5        0.47        5.85     18.69 o 
  11  14   5        8.52        7.80     41.06 o 
 -10  15   5       40.66      176.01     41.35 o 
  -9  15   5      124.73      177.76     39.95 o 
  -8  15   5      352.06      399.13     50.59 o 
  -7  15   5       35.05      106.12     35.79 o 
  -6  15   5     1100.81     1281.09     68.70 o 
  -5  15   5      772.09      632.28     34.03 o 
  -4  15   5       56.97      101.12     27.20 o 
  -3  15   5      143.36      155.90     22.54 o 
  -2  15   5      317.78      276.07     19.30 o 
  -1  15   5     1529.87     1373.99     29.76 o 
   0  15   5     1084.35      926.30     29.39 o 
   1  15   5      930.75      832.06     34.49 o 
   2  15   5        9.37       64.72     16.66 o 
   3  15   5        2.22      -19.13     14.14 o 
   4  15   5       27.24       -4.50     12.44 o 
   5  15   5      241.97      196.55     23.22 o 
   6  15   5      199.90      117.20     26.34 o 
   7  15   5     1482.26     1333.63     47.42 o 
   8  15   5     1689.53     1565.56     52.13 o 
   9  15   5      806.62      795.55     39.84 o 
  10  15   5      230.96      386.83     56.23 o 
  -9  16   5       19.83       95.32     37.46 o 
  -8  16   5     1474.06     1624.60     80.50 o 
  -7  16   5     1548.96     1509.19     77.79 o 
  -6  16   5      141.04      169.32     24.79 o 
  -5  16   5      195.35      271.92     30.43 o 
  -4  16   5      276.61      403.06     30.01 o 
  -3  16   5      503.25      664.06     50.12 o 
  -2  16   5      603.87      801.70     27.81 o 
  -1  16   5      344.91      495.82     23.72 o 
   0  16   5      197.63      217.29     21.13 o 
   1  16   5     1548.31     1591.38     39.93 o 
   2  16   5       36.03       84.52     19.01 o 
   3  16   5      394.20      369.22     28.30 o 
   4  16   5       27.92       51.87     17.74 o 
   5  16   5        2.29       28.83     12.05 o 
   6  16   5       15.53       15.90     17.43 o 
   7  16   5       27.16       18.01     18.24 o 
   8  16   5       20.43       -9.22     18.57 o 
   9  16   5      150.00      162.94     33.19 o 
  -8  17   5        5.06      117.38     36.38 o 
  -7  17   5      158.61      237.78     42.72 o 
  -6  17   5      725.42      792.17     59.56 o 
  -5  17   5      117.15      209.69     35.36 o 
  -4  17   5      390.23      315.04     44.14 o 
  -3  17   5     1345.40     1148.31     59.24 o 
  -2  17   5      888.63      875.99     36.99 o 
  -1  17   5      184.06      227.87     20.19 o 
   0  17   5      227.42      281.32     21.89 o 
   1  17   5     2032.34     1955.52     45.28 o 
   2  17   5     3060.58     2983.77     70.37 o 
   3  17   5      769.99      756.81     37.83 o 
   4  17   5       35.05       33.53     19.20 o 
   5  17   5        1.53       -2.79     31.79 o 
   6  17   5      110.70       64.02     15.70 o 
   7  17   5       49.28       17.43     19.24 o 
  -6  18   5       19.64      115.70     35.23 o 
  -5  18   5      579.48      698.01     55.08 o 
  -4  18   5      366.35      397.17     41.59 o 
  -3  18   5       15.61       24.70     25.39 o 
  -2  18   5      219.98      237.81     24.96 o 
  -1  18   5       18.47       41.18     15.14 o 
   0  18   5      306.82      392.68     25.30 o 
   1  18   5      496.48      693.96     32.53 o 
   2  18   5       53.17       34.16     16.50 o 
   3  18   5       15.65       48.23     20.24 o 
   4  18   5      143.04       66.66     20.84 o 
   5  18   5      640.20      614.92     43.99 o 
  -3  19   5      305.05      357.67     41.10 o 
  -2  19   5       58.13       27.25     25.49 o 
  -1  19   5      588.40      623.73     35.75 o 
   0  19   5      290.87      370.09     31.69 o 
   1  19   5       38.32       86.70     18.37 o 
   2  19   5        8.13        0.73     15.49 o 
  -1 -16   6        0.61       28.79     30.89 o 
   0 -16   6      338.51      387.11     48.65 o 
   1 -16   6      574.71      546.69     53.83 o 
   2 -16   6      572.97      605.83     54.04 o 
   3 -16   6      104.93       67.15     29.61 o 
   4 -16   6        4.58       36.23     27.07 o 
   5 -16   6       12.08        9.55     24.28 o 
   6 -16   6      151.77       97.33     48.46 o 
  -4 -15   6       51.40       75.24     18.28 o 
  -3 -15   6      480.83      621.88     78.53 o 
  -2 -15   6      265.96      366.00     45.46 o 
  -1 -15   6      337.77      405.52     47.82 o 
   0 -15   6      224.06      245.20     39.93 o 
   1 -15   6      234.27      215.75     38.06 o 
   2 -15   6     1107.84     1320.60     70.11 o 
   3 -15   6     2070.51     2040.38     84.23 o 
   4 -15   6      299.86      259.92     37.21 o 
   5 -15   6      293.83      280.20     39.40 o 
   6 -15   6      389.88      349.05     33.71 o 
   7 -15   6      316.74      279.10     32.36 o 
   8 -15   6       15.19       19.86     26.67 o 
   9 -15   6       10.60       22.89     22.91 o 
  -5 -14   6      669.77      642.73     31.56 o 
  -4 -14   6      666.37      654.41     32.88 o 
  -3 -14   6      305.17      318.00     22.86 o 
  -2 -14   6        0.03       11.90     18.59 o 
  -1 -14   6       16.54       18.80     24.62 o 
   0 -14   6       89.85       89.26     30.03 o 
   1 -14   6      102.50      157.06     31.28 o 
   2 -14   6      115.84      114.03     29.95 o 
   3 -14   6       78.85       82.01     29.09 o 
   4 -14   6      470.80      441.27     43.85 o 
   5 -14   6       38.97       90.31     29.13 o 
   6 -14   6      828.79      705.35     52.46 o 
   7 -14   6     1013.65     1017.99     58.73 o 
   8 -14   6      171.32      256.31     30.92 o 
   9 -14   6        7.94       -7.04     20.58 o 
  10 -14   6      124.09       86.48     24.37 o 
  -7 -13   6       68.91      120.28     33.01 o 
  -6 -13   6       34.90       46.57     21.46 o 
  -5 -13   6      122.31      139.08     19.18 o 
  -4 -13   6      245.44      280.94     21.83 o 
  -3 -13   6      532.59      516.82     26.17 o 
  -2 -13   6      149.16      193.25     18.34 o 
  -1 -13   6     1071.47     1122.72     52.66 o 
   0 -13   6     3819.26     4022.41    108.45 o 
   1 -13   6     1211.05     1141.55     61.74 o 
   2 -13   6      167.19      165.19     31.34 o 
   3 -13   6      673.48      678.46     50.28 o 
   4 -13   6     2180.58     2013.83     78.20 o 
   5 -13   6     2668.23     2542.87     90.28 o 
   6 -13   6     1733.51     1522.07     69.51 o 
   7 -13   6      111.71      125.51     30.01 o 
   8 -13   6     1155.03     1163.13     62.78 o 
   9 -13   6      242.57      238.65     29.53 o 
  10 -13   6        1.65       -1.29     20.44 o 
  11 -13   6      172.96      131.44     26.39 o 
  12 -13   6        0.18       18.10     21.82 o 
  -8 -12   6        0.97      -18.57     23.65 o 
  -7 -12   6      150.28      180.99     35.03 o 
  -6 -12   6       21.46       18.52     23.34 o 
  -5 -12   6        2.87       -3.23     14.18 o 
  -4 -12   6        2.44       15.26     13.68 o 
  -3 -12   6      556.51      559.60     25.57 o 
  -2 -12   6     1270.98     1060.89     31.23 o 
  -1 -12   6      277.48      282.02     23.27 o 
   0 -12   6     2181.75     2093.59     66.87 o 
   1 -12   6     3109.47     2942.10     66.38 o 
   2 -12   6      518.39      469.25     39.95 o 
   3 -12   6      357.18      275.00     35.47 o 
   4 -12   6      192.14      246.38     32.76 o 
   5 -12   6       23.69       34.98     22.83 o 
   6 -12   6      560.51      533.31     44.67 o 
   7 -12   6       35.83       17.84     23.27 o 
   8 -12   6     2079.36     1979.49     78.00 o 
   9 -12   6     2684.02     2732.03     95.66 o 
  10 -12   6     1432.51     1379.47     41.91 o 
  11 -12   6      237.44      175.23     23.40 o 
  12 -12   6       14.83      -11.22     17.84 o 
  13 -12   6        3.16       -5.12     22.94 o 
  -9 -11   6       50.71       43.48     26.12 o 
  -8 -11   6      389.14      347.45     43.29 o 
  -7 -11   6      927.64     1003.37     57.48 o 
  -6 -11   6     1131.46     1115.16     57.73 o 
  -5 -11   6     1183.94     1255.14     70.79 o 
  -4 -11   6      181.70      226.16     19.27 o 
  -3 -11   6       39.67       42.32     23.21 o 
  -2 -11   6      213.21      163.84     16.99 o 
  -1 -11   6      236.26      239.69     17.65 o 
   0 -11   6     1117.32      971.37     27.31 o 
   1 -11   6     3920.13     4001.43     63.61 o 
   2 -11   6     3413.52     3946.25     85.93 o 
   3 -11   6     3035.53     3206.25     96.97 o 
   4 -11   6      148.18      164.85     28.16 o 
   5 -11   6      141.15      106.19     25.78 o 
   6 -11   6        0.97        2.17     21.39 o 
   7 -11   6     1740.38     1373.13     63.37 o 
   8 -11   6      521.66      430.61     49.57 o 
   9 -11   6       27.36       41.75     19.24 o 
  10 -11   6      484.03      527.09     34.20 o 
  11 -11   6       89.76      118.99     19.97 o 
  12 -11   6      325.06      363.45     26.80 o 
  13 -11   6      663.88      623.85     33.73 o 
 -10 -10   6        6.86       58.52     27.78 o 
  -9 -10   6       31.36        6.00     25.14 o 
  -8 -10   6       21.76        5.62     21.71 o 
  -7 -10   6       59.27      104.68     26.39 o 
  -6 -10   6      440.47      476.16     41.99 o 
  -5 -10   6      343.24      396.68     27.11 o 
  -4 -10   6        2.13        8.72     14.71 o 
  -3 -10   6      452.90      464.69     23.98 o 
  -2 -10   6     2732.11     2570.70     49.54 o 
  -1 -10   6     6606.49     6460.71     84.28 o 
   0 -10   6     1596.74     1695.37     34.67 o 
   1 -10   6      122.30      198.95     18.50 o 
   2 -10   6     8360.06     8580.37    101.39 o 
   3 -10   6     6775.01     6658.06     81.40 o 
   4 -10   6      516.91      420.87     36.73 o 
   5 -10   6      287.88      312.34     33.74 o 
   6 -10   6        7.12       14.66     18.74 o 
   7 -10   6      212.31      223.12     23.40 o 
   8 -10   6      251.38      212.37     23.20 o 
   9 -10   6        4.63      -12.20     15.00 o 
  10 -10   6      850.20      719.33     36.08 o 
  11 -10   6     2000.75     1820.70     46.00 o 
  12 -10   6      796.11      760.94     35.15 o 
  13 -10   6        1.54       21.61     23.62 o 
  14 -10   6      229.28      336.71     28.33 o 
 -10  -9   6       25.06       73.44     28.93 o 
  -9  -9   6      175.70      213.95     34.48 o 
  -8  -9   6       10.70        6.34     20.02 o 
  -7  -9   6        0.43        4.95     19.04 o 
  -6  -9   6        4.81      -16.77     18.34 o 
  -5  -9   6      249.86      332.45     24.40 o 
  -4  -9   6     3262.09     3278.11     66.01 o 
  -3  -9   6     2519.58     2368.99     55.38 o 
  -2  -9   6     1625.92     1524.76     50.33 o 
  -1  -9   6      127.83      161.70     13.80 o 
   0  -9   6        3.79       50.49     10.20 o 
   1  -9   6      230.74      391.14     19.05 o 
   2  -9   6     1733.28     1621.14     29.76 o 
   3  -9   6       12.84       55.25      9.33 o 
   4  -9   6      139.66      138.57     11.00 o 
   5  -9   6      443.12      452.83     37.06 o 
   6  -9   6     1856.40     1757.37     47.61 o 
   7  -9   6     3183.09     2961.15     66.00 o 
   8  -9   6     3338.79     3146.06     68.98 o 
   9  -9   6       24.15       47.53     18.44 o 
  10  -9   6      116.11      144.62     21.55 o 
  11  -9   6        9.78       -9.62     16.29 o 
  12  -9   6       51.78       16.03     16.11 o 
  13  -9   6        2.28       -7.65     15.69 o 
  14  -9   6      135.38      220.23     23.44 o 
  15  -9   6      418.73      453.36     30.62 o 
 -11  -8   6       17.48       23.45     25.87 o 
 -10  -8   6       34.40       17.13     24.51 o 
  -9  -8   6      418.45      289.32     38.55 o 
  -8  -8   6     1871.76     1839.21     73.58 o 
  -7  -8   6     1526.51     1467.18     65.54 o 
  -6  -8   6     1239.18     1421.13     61.62 o 
  -5  -8   6      523.80      492.56     39.12 o 
  -4  -8   6      246.32      265.79     21.20 o 
  -3  -8   6      418.56      430.85     22.87 o 
  -2  -8   6       59.87       41.53     10.60 o 
  -1  -8   6     3841.87     4314.94     59.37 o 
   0  -8   6    11682.57    11408.41    127.66 o 
   1  -8   6     2953.18     2796.95     41.49 o 
   2  -8   6      817.66      797.24     23.23 o 
   3  -8   6       69.82      145.50     12.23 o 
   4  -8   6     2277.18     2561.03     36.06 o 
   5  -8   6     6414.78     7161.34    160.68 o 
   6  -8   6     5335.54     5256.07    573.53 o 
   7  -8   6     1571.46     1594.24     45.37 o 
   8  -8   6     2900.80     3052.56     66.61 o 
   9  -8   6     1722.70     1841.99     50.19 o 
  10  -8   6       19.51       37.61     16.56 o 
  11  -8   6      783.62      722.09     34.57 o 
  12  -8   6     1133.21     1265.82     51.89 o 
  13  -8   6       72.83       65.13     18.29 o 
  14  -8   6       31.89       19.26     17.16 o 
  15  -8   6        7.42        8.11     17.51 o 
 -12  -7   6       59.16       43.76     29.24 o 
 -11  -7   6       53.26       21.63     26.41 o 
 -10  -7   6      164.70      101.72     30.91 o 
  -9  -7   6      189.16      217.44     34.26 o 
  -8  -7   6       10.07       14.31     21.01 o 
  -7  -7   6      562.39      595.87     42.28 o 
  -6  -7   6      871.72      871.62     48.14 o 
  -5  -7   6     1863.52     1698.28     61.15 o 
  -4  -7   6      862.17      797.25     26.42 o 
  -3  -7   6      700.77      577.90     19.37 o 
  -2  -7   6       47.23       38.64      9.76 o 
  -1  -7   6        0.38       26.67      8.41 o 
   0  -7   6     2660.23     2586.32     39.27 o 
   1  -7   6     7875.96     8307.83     94.43 o 
   2  -7   6    12012.32    12355.28    132.45 o 
   3  -7   6       22.35       78.68      7.61 o 
   4  -7   6     6872.43     6511.23     66.38 o 
   5  -7   6     1823.76     1937.07    126.24 o 
   6  -7   6     1202.76     1344.24     53.81 o 
   7  -7   6       80.99       22.61     22.21 o 
   8  -7   6     2449.20     2241.22     54.14 o 
   9  -7   6     6466.44     6630.01    113.24 o 
  10  -7   6     2537.90     2414.60     81.59 o 
  11  -7   6     1481.87     1517.95     46.58 o 
  12  -7   6        2.18        3.12     16.78 o 
  13  -7   6       35.64      101.84     30.28 o 
  14  -7   6       71.38      100.20     19.28 o 
  15  -7   6       29.22       66.05     18.27 o 
  16  -7   6       10.92       19.38     22.92 o 
 -12  -6   6        3.67      -13.60     24.85 o 
 -11  -6   6       34.99       53.61     28.49 o 
 -10  -6   6      156.04      316.69     39.71 o 
  -9  -6   6       63.87       88.16     26.66 o 
  -8  -6   6      108.15      130.31     28.46 o 
  -7  -6   6     3288.14     2670.86     84.41 o 
  -6  -6   6     7128.18     6802.71    154.23 o 
  -5  -6   6     2842.32     3166.91     59.30 o 
  -4  -6   6     1311.12     1558.12     37.06 o 
  -3  -6   6       39.40       47.78      9.69 o 
  -2  -6   6      313.22      283.75     19.92 o 
  -1  -6   6      896.21     1015.16     23.03 o 
   0  -6   6     1469.75     1438.48     27.24 o 
   1  -6   6     1361.24     1661.38     29.85 o 
   2  -6   6     1656.83     1310.18     34.81 o 
   3  -6   6    10492.37    10461.21     99.65 o 
   4  -6   6      122.45      183.66      8.22 o 
   5  -6   6     8455.32     8107.07     93.32 o 
   6  -6   6     6785.40     7191.34     98.06 o 
   7  -6   6       52.33       58.84     14.65 o 
   8  -6   6     1090.81     1090.49     34.88 o 
   9  -6   6        0.07        8.47     12.86 o 
  10  -6   6      217.48      188.92     20.87 o 
  11  -6   6      416.51      529.81     30.02 o 
  12  -6   6      221.90      216.32     22.86 o 
  13  -6   6     2804.56     2854.21     56.92 o 
  14  -6   6     2217.56     2090.95     49.61 o 
  15  -6   6      772.01      644.95     39.96 o 
  16  -6   6       29.64       12.21     17.76 o 
 -13  -5   6       57.25      107.17     31.81 o 
 -12  -5   6        3.70       15.08     25.99 o 
 -11  -5   6      959.97      944.06     56.36 o 
 -10  -5   6     1223.63     1347.59     64.24 o 
  -9  -5   6      518.71      581.67     45.24 o 
  -8  -5   6      417.10      486.46     39.00 o 
  -7  -5   6      726.23      675.06     41.26 o 
  -6  -5   6      113.51      120.19     17.02 o 
  -5  -5   6     2725.71     2836.23     42.77 o 
  -4  -5   6      193.72      228.83     15.33 o 
  -3  -5   6     3127.63     3952.36    102.25 o 
  -2  -5   6    12522.54    13915.56    257.43 o 
  -1  -5   6     8648.22     8325.21     97.77 o 
   0  -5   6     2867.03     2866.22     65.61 o 
   1  -5   6     4416.03     4866.37     57.65 o 
   2  -5   6     8974.41     9602.53     91.64 o 
   3  -5   6    20682.02    20809.02    186.63 o 
   4  -5   6    18213.73    19974.36    210.39 o 
   5  -5   6       74.41      133.46     42.87 o 
   6  -5   6    14935.96    15589.61    300.32 o 
   7  -5   6    11300.36    11298.54    126.12 o 
   8  -5   6      580.29      677.61     17.28 o 
   9  -5   6       18.32       29.77     11.96 o 
  10  -5   6       18.17        2.43     19.45 o 
  11  -5   6      736.37      676.19     42.51 o 
  12  -5   6     1568.49     1717.79     50.27 o 
  13  -5   6        1.23       -8.84     13.15 o 
  14  -5   6       53.21       57.16     17.23 o 
  15  -5   6      387.93      281.41     24.88 o 
  16  -5   6      119.26       91.49     19.88 o 
 -13  -4   6      374.75      311.23     44.20 o 
 -12  -4   6      355.43      383.26     44.89 o 
 -11  -4   6      185.93      141.79     30.24 o 
 -10  -4   6        4.16      -24.20     19.15 o 
  -9  -4   6       18.16       31.45     21.12 o 
  -8  -4   6       61.96       15.29     20.10 o 
  -7  -4   6      244.02      217.77     15.20 o 
  -6  -4   6       23.31       53.25      9.84 o 
  -5  -4   6        0.10       29.52      9.05 o 
  -4  -4   6     2067.76     1806.22     31.10 o 
  -3  -4   6     1692.01     1271.24     24.94 o 
  -2  -4   6       74.96       33.01     13.41 o 
  -1  -4   6     1729.30     1467.26     31.33 o 
   0  -4   6     5482.80     6156.44    112.30 o 
   1  -4   6      327.54      368.87     11.94 o 
   2  -4   6    17372.76    18522.61    253.00 o 
   3  -4   6    12097.92    11695.62    114.87 o 
   4  -4   6      792.09      901.59     27.54 o 
   5  -4   6     3921.67     3806.74     66.80 o 
   6  -4   6     9032.92     8386.97    174.31 o 
   7  -4   6    26135.21    25706.38    320.54 o 
   8  -4   6    21021.74    21761.50    232.76 o 
   9  -4   6     6813.60     7036.63     86.64 o 
  10  -4   6      481.77      526.68     26.96 o 
  11  -4   6        5.52       12.92     14.32 o 
  12  -4   6       12.70       61.23     18.32 o 
  13  -4   6        1.28       -4.28     32.78 o 
  14  -4   6      406.98      497.69     28.20 o 
  15  -4   6     1222.74     1174.30     47.09 o 
  16  -4   6      836.71      914.57     36.78 o 
 -13  -3   6       12.37       15.31     26.91 o 
 -12  -3   6        0.18      -20.54     22.98 o 
 -11  -3   6      158.22      166.71     31.75 o 
 -10  -3   6     1186.45     1334.56     62.72 o 
  -9  -3   6     3785.77     3400.12    100.45 o 
  -8  -3   6     6480.28     5978.60    125.73 o 
  -7  -3   6     3678.83     3567.62     53.15 o 
  -6  -3   6     2926.36     3177.60     47.87 o 
  -5  -3   6     3465.04     3466.43     49.35 o 
  -4  -3   6     1565.04     1370.16     26.18 o 
  -3  -3   6     8456.00     8373.11     96.05 o 
  -2  -3   6     4366.98     5218.59     63.57 o 
  -1  -3   6       56.66      145.12      9.55 o 
   0  -3   6    20929.36    22404.16    640.24 o 
   1  -3   6    15487.61    15136.93    160.83 o 
   2  -3   6      196.90      418.27     19.63 o 
   3  -3   6     1079.60      792.76     15.47 o 
   4  -3   6      264.27      348.61     17.42 o 
   5  -3   6     1913.44     2664.00     73.86 o 
   6  -3   6       92.23      117.13      6.61 o 
   7  -3   6     1426.28     1354.78     29.85 o 
   8  -3   6      480.36      761.42     18.66 o 
   9  -3   6     1163.38     1132.77     24.76 o 
  10  -3   6       36.18       99.99     10.35 o 
  11  -3   6     2339.98     2160.54     54.05 o 
  12  -3   6     2677.16     2297.35     58.86 o 
  13  -3   6     1318.78     1416.40     38.87 o 
  14  -3   6      130.60       99.91     18.29 o 
  15  -3   6      286.11      229.05     23.15 o 
  16  -3   6      470.99      510.20     30.47 o 
  17  -3   6      295.43      336.16     74.66 o 
 -14  -2   6      117.67      171.51     37.15 o 
 -13  -2   6        0.03        3.20     23.57 o 
 -12  -2   6        0.12       18.50     24.66 o 
 -11  -2   6       83.17      142.15     30.81 o 
 -10  -2   6      115.34      105.81     28.71 o 
  -9  -2   6      173.42      247.89     26.88 o 
  -8  -2   6      372.08      326.18     18.99 o 
  -7  -2   6     1279.91     1359.12     29.90 o 
  -6  -2   6     1217.24     1074.46     25.70 o 
  -5  -2   6      484.41      404.77     16.74 o 
  -4  -2   6     2607.42     2482.10     63.04 o 
  -3  -2   6    12868.09    11693.20    128.89 o 
  -2  -2   6    10826.10    10981.18    120.64 o 
  -1  -2   6     1511.51     1935.13     37.12 o 
   0  -2   6    15113.49    16250.96    167.79 o 
   1  -2   6    24502.02    26205.99    377.13 o 
   2  -2   6    16070.56    16070.71    205.27 o 
   3  -2   6    13740.43    13591.27    184.10 o 
   4  -2   6     3598.70     3308.52     56.70 o 
   5  -2   6      192.05      290.29     19.83 o 
   6  -2   6     3333.34     4021.21     50.31 o 
   7  -2   6     4119.38     3924.69     59.48 o 
   8  -2   6     1073.88      892.84     73.41 o 
   9  -2   6     7449.29     8089.94     97.69 o 
  10  -2   6     8022.77     7733.01    111.58 o 
  11  -2   6     1853.95     1759.23     35.36 o 
  12  -2   6       76.53       71.65     12.48 o 
  13  -2   6      175.87      164.95     19.09 o 
  14  -2   6       33.01       75.71     17.11 o 
  15  -2   6        1.65        8.02     15.88 o 
  16  -2   6       25.15       62.56     27.77 o 
  17  -2   6        1.92        7.13     29.34 o 
 -14  -1   6      591.25      585.17     55.42 o 
 -13  -1   6      398.57      452.49     47.11 o 
 -12  -1   6       67.30       79.09     26.91 o 
 -11  -1   6       62.54       27.81     23.13 o 
 -10  -1   6     1509.66     1557.17     67.90 o 
  -9  -1   6      569.60      615.16     26.07 o 
  -8  -1   6        8.69       12.56     11.39 o 
  -7  -1   6     1050.30     1062.36     27.21 o 
  -6  -1   6     8350.77     8624.44    103.35 o 
  -5  -1   6     6961.03     6530.53     80.47 o 
  -4  -1   6     7383.99     7772.24     91.26 o 
  -3  -1   6     7915.66     7937.52     91.43 o 
  -2  -1   6      513.51      521.98     20.74 o 
  -1  -1   6       23.67      128.19      8.48 o 
   0  -1   6     4036.35     4654.12     84.63 o 
   1  -1   6      387.82      286.55     22.97 o 
   2  -1   6     3815.47     4025.38     61.69 o 
   3  -1   6     3065.40     3077.66     51.42 o 
   4  -1   6      397.46      543.18     23.33 o 
   5  -1   6     8493.50     8483.41     94.39 o 
   6  -1   6    27765.16    27698.71    288.41 o 
   7  -1   6     4001.94     3421.36    196.98 o 
   8  -1   6      138.77      157.90     11.68 o 
   9  -1   6     1035.62      917.73     26.96 o 
  10  -1   6       25.91       49.36      9.37 o 
  11  -1   6      975.09      755.11     24.01 o 
  12  -1   6       18.24       30.06     10.42 o 
  13  -1   6      750.97      857.70     24.35 o 
  14  -1   6     2375.84     2243.30     49.13 o 
  15  -1   6     1328.35     1335.98     49.85 o 
  16  -1   6      594.11      633.70     57.53 o 
  17  -1   6      325.14      410.40     52.17 o 
 -14   0   6        0.83       16.74     27.27 o 
 -13   0   6        0.36      -26.27     22.92 o 
 -12   0   6        0.79       -5.91     21.21 o 
 -11   0   6      355.33      294.95     25.59 o 
 -10   0   6     5182.64     4876.57     78.56 o 
  -9   0   6     8521.01     9386.96    117.44 o 
  -8   0   6      834.22     1069.95     28.60 o 
  -7   0   6      579.81      510.89     45.73 o 
  -6   0   6     2417.87     2203.67     38.24 o 
  -5   0   6      918.17      739.19     57.31 o 
  -4   0   6     4271.08     4285.19     69.85 o 
  -3   0   6      270.17      408.90     23.14 o 
  -2   0   6    13246.35    14476.88    193.25 o 
  -1   0   6    29272.04    28852.18    299.52 o 
   0   0   6     3890.42     3086.33     47.61 o 
   1   0   6        6.91       31.89      5.42 o 
   2   0   6      356.12      434.31     19.62 o 
   3   0   6    10724.25    12194.06    164.42 o 
   4   0   6    34412.86    37380.14    325.96 o 
   5   0   6     7320.94     7150.90     68.53 o 
   6   0   6     2177.53     2910.14     33.51 o 
   7   0   6     8164.25     7057.75     70.98 o 
   8   0   6     7592.76     7058.23    101.65 o 
   9   0   6       98.79      132.78     13.81 o 
  10   0   6      265.84      241.82     22.98 o 
  11   0   6      618.85      539.81     22.48 o 
  12   0   6       18.96       16.14     10.54 o 
  13   0   6       13.35       10.93     12.35 o 
  14   0   6       22.74       20.10     18.92 o 
  15   0   6      397.58      314.24     43.72 o 
  16   0   6       69.10       57.42     34.30 o 
  17   0   6       49.18       34.76     32.70 o 
 -14   1   6      119.63       82.74     30.63 o 
 -13   1   6      150.26       46.64     26.69 o 
 -12   1   6      466.64      344.20     27.46 o 
 -11   1   6      116.14       92.26     18.42 o 
 -10   1   6       10.73       80.90     16.68 o 
  -9   1   6      409.86      382.97     21.93 o 
  -8   1   6      234.67      244.42     17.09 o 
  -7   1   6      394.95      507.03     26.33 o 
  -6   1   6     4205.24     4373.87     75.69 o 
  -5   1   6     3339.91     2764.71     56.26 o 
  -4   1   6      135.35       53.03     11.40 o 
  -3   1   6      185.45      179.32     13.67 o 
  -2   1   6     4788.60     4472.27     53.84 o 
  -1   1   6     9688.30     9413.89    180.65 o 
   0   1   6     7971.18     7517.44     72.42 o 
   1   1   6    10721.64     9891.59    106.64 o 
   2   1   6     1310.76     1405.60     22.05 o 
   3   1   6    26835.60    26893.84    235.79 o 
   4   1   6     3912.18     4363.23     44.33 o 
   5   1   6     1701.58     1625.28     21.60 o 
   6   1   6    10512.03    11001.67    104.05 o 
   7   1   6    21987.14    21927.97    199.26 o 
   8   1   6    20767.29    20852.97    191.89 o 
   9   1   6    12663.69    13519.67    183.28 o 
  10   1   6      241.74      259.65     15.11 o 
  11   1   6      210.99      286.98     17.95 o 
  12   1   6     1091.76     1120.65     27.16 o 
  13   1   6      107.64       99.41     15.57 o 
  14   1   6        8.95       13.90     14.73 o 
  15   1   6      395.48      382.66     29.30 o 
  16   1   6      728.00      999.68     69.88 o 
  17   1   6      362.47      484.24     55.99 o 
 -14   2   6       86.71      160.25     35.96 o 
 -13   2   6        2.51       11.77     16.57 o 
 -12   2   6       63.56      119.50     21.43 o 
 -11   2   6       64.42       28.82     17.77 o 
 -10   2   6       61.40       99.91     19.16 o 
  -9   2   6      409.35      432.61     22.62 o 
  -8   2   6     2379.83     2314.04     53.94 o 
  -7   2   6     8922.16     9565.17    143.98 o 
  -6   2   6     4770.56     4875.67     83.12 o 
  -5   2   6      772.52      766.55     27.72 o 
  -4   2   6      189.92      137.31     22.05 o 
  -3   2   6    11725.50     7716.92    163.73 o 
  -2   2   6    14385.24    14120.46    322.06 o 
  -1   2   6     1265.41     1161.25     18.67 o 
   0   2   6      582.83      989.92     15.24 o 
   1   2   6     7782.05     8251.30     78.92 o 
   2   2   6       81.16       42.49      4.98 o 
   3   2   6      575.30      497.28     13.40 o 
   4   2   6    11985.79    14439.19    148.36 o 
   5   2   6       44.30       47.73      9.47 o 
   6   2   6     4983.91     6520.16     74.31 o 
   7   2   6     2272.93     2298.39     36.91 o 
   8   2   6       70.19       52.41      8.60 o 
   9   2   6      409.10      334.13     15.67 o 
  10   2   6      261.68      290.32     20.33 o 
  11   2   6     2115.95     1817.82     42.99 o 
  12   2   6     5663.90     5209.04    160.39 o 
  13   2   6     3038.91     3053.45     68.01 o 
  14   2   6      518.56      579.27     58.03 o 
  15   2   6      414.84      362.26     41.18 o 
  16   2   6      396.13      555.42     57.25 o 
  17   2   6      209.46      253.90     44.68 o 
 -14   3   6      185.80      205.57     34.12 o 
 -13   3   6        3.20       18.47     30.09 o 
 -12   3   6      509.94      572.23     63.27 o 
 -11   3   6     1756.69     2060.43     65.08 o 
 -10   3   6      184.93      244.84     48.26 o 
  -9   3   6      472.50      419.92     29.36 o 
  -8   3   6       51.69       33.02      9.82 o 
  -7   3   6      356.76      472.80     18.70 o 
  -6   3   6      490.59      558.66     27.58 o 
  -5   3   6      119.04      318.03     40.53 o 
  -4   3   6     8160.42     8795.75    176.46 o 
  -3   3   6    12349.02    12365.76    239.32 o 
  -2   3   6     4016.53     4148.55     67.02 o 
  -1   3   6     3543.34     3800.76     60.82 o 
   0   3   6    36720.14    36971.30    332.11 o 
   1   3   6    17557.40    17871.37    187.11 o 
   2   3   6     5951.75     5566.52     54.90 o 
   3   3   6     1417.88     1344.58     18.18 o 
   4   3   6      633.00      391.26     12.17 o 
   5   3   6     9530.77     9437.54    102.72 o 
   6   3   6      441.74      748.96     17.58 o 
   7   3   6      546.57      611.33     17.39 o 
   8   3   6      956.07      788.09     23.93 o 
   9   3   6     1376.61     1184.57     30.58 o 
  10   3   6     2662.77     2548.03     50.27 o 
  11   3   6      957.48      921.37     41.45 o 
  12   3   6        1.76       10.56     18.54 o 
  13   3   6      100.10      117.74     24.43 o 
  14   3   6        2.34       24.15     21.24 o 
  15   3   6        2.36      -12.81     40.76 o 
  16   3   6       71.33       40.45     22.39 o 
 -14   4   6      403.64      370.88     31.07 o 
 -13   4   6      478.45      489.72     42.98 o 
 -12   4   6      362.11      449.04     31.43 o 
 -11   4   6        5.94       57.25     17.71 o 
 -10   4   6      180.24      229.74     33.23 o 
  -9   4   6       49.69       36.10     19.85 o 
  -8   4   6        8.03       20.55     17.19 o 
  -7   4   6      162.94      173.80     16.00 o 
  -6   4   6      493.52      635.98     53.74 o 
  -5   4   6      922.79      765.54     22.94 o 
  -4   4   6       60.75       31.12     12.98 o 
  -3   4   6     2903.61     2889.29     54.31 o 
  -2   4   6    12908.10    11802.29    218.47 o 
  -1   4   6     1524.41     1323.92     37.24 o 
   0   4   6     1418.55     1651.54     36.04 o 
   1   4   6    38014.36    36767.32    374.19 o 
   2   4   6    17975.75    17341.38    181.04 o 
   3   4   6     2563.57     3083.65     33.83 o 
   4   4   6     6069.51     6740.95     92.29 o 
   5   4   6    17873.81    19385.43    241.74 o 
   6   4   6    15792.91    16757.76    212.50 o 
   7   4   6    17208.74    17806.45    226.61 o 
   8   4   6    11112.98    11300.17    224.16 o 
   9   4   6     1400.61     1223.76     32.01 o 
  10   4   6      228.45      225.42     14.81 o 
  11   4   6      937.23      822.57     30.70 o 
  12   4   6       13.40       20.51     18.92 o 
  13   4   6     2310.77     1889.65     68.95 o 
  14   4   6     1295.27     1216.11     58.09 o 
  15   4   6      601.53      501.29     42.98 o 
  16   4   6      460.63      574.97     50.87 o 
 -14   5   6        1.05       47.11     18.59 o 
 -13   5   6       44.90      128.42     29.22 o 
 -12   5   6      366.55      308.23     27.70 o 
 -11   5   6     1505.03     1342.16     64.87 o 
 -10   5   6     3427.17     3159.86    100.40 o 
  -9   5   6     9638.17     9514.96    210.30 o 
  -8   5   6     3500.49     3440.41     72.88 o 
  -7   5   6      380.11      363.82     18.07 o 
  -6   5   6     1277.57     1194.36     25.27 o 
  -5   5   6       44.45      144.31      9.62 o 
  -4   5   6     3462.81     3788.17     88.57 o 
  -3   5   6     5951.28     5065.26     82.75 o 
  -2   5   6    10681.17    11932.51    129.37 o 
  -1   5   6    29395.28    28483.26    367.81 o 
   0   5   6     7773.02     6128.34     89.80 o 
   1   5   6     4436.53     5813.26     68.20 o 
   2   5   6     2520.33     2786.71     37.16 o 
   3   5   6      788.86     1048.31     16.45 o 
   4   5   6     2328.92     2041.25     25.15 o 
   6   5   6      206.79      312.17     16.65 o 
   7   5   6     2428.80     2307.48     45.40 o 
   8   5   6     1625.41     1543.25     37.35 o 
   9   5   6       24.75       53.73     12.43 o 
  10   5   6      644.24      558.31     26.03 o 
  11   5   6     2250.01     2207.47     51.56 o 
  12   5   6      497.81      581.34     62.15 o 
  13   5   6        4.73       50.23     23.27 o 
  14   5   6      438.64      384.86     39.12 o 
  15   5   6      421.10      423.14     42.26 o 
  16   5   6      172.66      227.76     35.54 o 
 -14   6   6       41.29       31.72     21.00 o 
 -13   6   6       46.53       73.06     20.72 o 
 -12   6   6       48.83       -0.27     24.91 o 
 -11   6   6      543.47      529.60     46.91 o 
 -10   6   6      228.74      264.10     38.36 o 
  -9   6   6      305.95      335.25     37.81 o 
  -8   6   6      867.54      763.69     49.12 o 
  -7   6   6      145.03      163.58     21.56 o 
  -6   6   6      506.59      501.22     13.67 o 
  -5   6   6     9463.01     9250.17    137.39 o 
  -4   6   6    31255.71    29973.46    314.48 o 
  -3   6   6     2854.60     3076.75     42.07 o 
  -2   6   6     2945.25     3763.60     72.03 o 
  -1   6   6     9178.30     9446.77    133.86 o 
   0   6   6    11225.60    10183.72    113.60 o 
   1   6   6     2698.81     2071.14     31.53 o 
   2   6   6       19.33       15.18      6.81 o 
   3   6   6     6208.16     5851.57     59.02 o 
   4   6   6     4064.37     3536.03     38.65 o 
   5   6   6     4312.18     4464.86     55.74 o 
   6   6   6     4188.60     3798.90     55.85 o 
   7   6   6     6422.30     6093.13    106.22 o 
   8   6   6    13721.00    12761.98    184.05 o 
   9   6   6    13495.02    14100.64    291.03 o 
  10   6   6     1083.75     1114.50     34.64 o 
  11   6   6       95.80      132.13     19.52 o 
  12   6   6       52.51      133.13     20.07 o 
  13   6   6        3.41        5.27     16.16 o 
  14   6   6       13.71       -4.29     19.49 o 
  15   6   6       37.80       41.33     25.79 o 
  16   6   6        0.50       -3.94     24.01 o 
 -14   7   6      162.40      213.00     26.87 o 
 -13   7   6        5.12        9.54     27.81 o 
 -12   7   6      247.93      281.52     41.09 o 
 -11   7   6      138.96      151.99     34.52 o 
 -10   7   6       55.29       35.68     28.48 o 
  -9   7   6       10.27       39.11     25.73 o 
  -8   7   6     2547.01     2310.37     81.60 o 
  -7   7   6     6073.35     5652.30    100.69 o 
  -6   7   6     3534.79     3304.70     40.60 o 
  -5   7   6       51.84       93.75      8.87 o 
  -4   7   6     3864.07     3646.90     50.00 o 
  -3   7   6      616.27      581.00     22.51 o 
  -2   7   6     1169.38     1155.65     22.34 o 
  -1   7   6     9883.91     9582.34    136.65 o 
   0   7   6     1861.31     2098.56     33.75 o 
   1   7   6     2557.64     2069.96     39.91 o 
   2   7   6     2787.40     2607.33     32.22 o 
   3   7   6     3059.52     3004.18     35.18 o 
   4   7   6    35115.37    35731.29    313.74 o 
   5   7   6    10498.06    10558.77    117.26 o 
   6   7   6      186.61      262.40     11.20 o 
   7   7   6       35.44       73.14     12.82 o 
   8   7   6      641.80      478.17     24.40 o 
   9   7   6       99.14      113.05     17.02 o 
  10   7   6      155.84      133.44     26.05 o 
  11   7   6        2.97       -3.37     13.60 o 
  12   7   6     3353.75     3267.75     70.55 o 
  13   7   6     2863.64     2784.08     65.31 o 
  14   7   6     1443.70     1398.85     66.56 o 
  15   7   6      372.90      326.80     41.31 o 
 -14   8   6      138.53      147.79     24.75 o 
 -13   8   6       22.54       93.94     33.22 o 
 -12   8   6      506.88      480.33     50.86 o 
 -11   8   6     1462.54     1376.63     69.75 o 
 -10   8   6     1317.63     1511.37     71.28 o 
  -9   8   6      824.12      778.13     54.01 o 
  -8   8   6      199.83      240.56     34.75 o 
  -7   8   6       53.13       41.71     25.00 o 
  -6   8   6     3363.37     3295.17     95.33 o 
  -5   8   6        1.92       47.04      8.55 o 
  -4   8   6     8805.69     8811.38    104.48 o 
  -3   8   6    14327.98    13939.75    154.96 o 
  -2   8   6     5379.48     4826.62     61.89 o 
  -1   8   6     3582.83     3449.52     61.75 o 
   0   8   6      428.75      394.41     22.72 o 
   1   8   6      700.15      888.10     18.25 o 
   2   8   6     4721.30     4781.08     52.09 o 
   3   8   6    14630.46    13314.95    137.38 o 
   4   8   6     3886.94     3888.14     42.69 o 
   5   8   6     5802.08     5373.41     76.18 o 
   6   8   6     6270.38     5984.90    103.34 o 
   7   8   6      102.14      169.41     16.45 o 
   8   8   6      140.54      176.93     18.06 o 
   9   8   6       25.54       22.28     13.78 o 
  10   8   6        3.52       19.54     14.04 o 
  11   8   6      107.63      129.86     19.71 o 
  12   8   6        5.55        2.40     21.17 o 
  13   8   6       29.13       56.54     19.47 o 
  14   8   6        9.24      -18.90     25.52 o 
  15   8   6        0.15       14.72     24.85 o 
 -13   9   6      402.03      413.31     50.40 o 
 -12   9   6      173.66      314.06     44.44 o 
 -11   9   6       69.51       94.51     30.81 o 
 -10   9   6      927.48      953.41     59.22 o 
  -9   9   6       28.67      103.16     32.37 o 
  -8   9   6      618.08      637.37     47.00 o 
  -7   9   6       80.75       54.95     25.21 o 
  -6   9   6      673.25      755.34     48.92 o 
  -5   9   6      202.10      226.95     15.82 o 
  -4   9   6      227.73      280.29     14.80 o 
  -3   9   6      585.70      671.80     20.06 o 
  -2   9   6     6347.79     6584.32     84.67 o 
  -1   9   6     2837.30     2915.16     55.76 o 
   0   9   6       35.89       81.91     10.01 o 
   1   9   6      533.54      593.84     16.77 o 
   2   9   6     2516.99     2451.99     43.41 o 
   3   9   6      308.54      330.66     12.02 o 
   4   9   6      397.59      500.88     15.00 o 
   5   9   6     5981.96     5382.50     87.24 o 
   6   9   6     6144.56     5449.00     89.28 o 
   7   9   6     7239.52     6992.52    147.42 o 
   8   9   6     1309.75     1375.62     40.76 o 
   9   9   6      103.32      173.20     34.00 o 
  10   9   6       50.50       32.47     19.34 o 
  11   9   6      230.19      201.24     27.64 o 
  12   9   6      299.49      289.61     27.59 o 
  13   9   6       85.96      110.60     22.15 o 
  14   9   6      324.09      345.94     31.06 o 
  15   9   6      484.33      465.40     50.27 o 
 -13  10   6        0.78       15.46     27.34 o 
 -12  10   6       37.67       81.38     33.64 o 
 -11  10   6       38.28       80.37     32.78 o 
 -10  10   6     1164.02     1189.30     66.64 o 
  -9  10   6     3629.37     3290.71    108.29 o 
  -8  10   6     5431.04     5375.90    143.34 o 
  -7  10   6      392.23      351.16     41.20 o 
  -6  10   6      424.09      460.96     42.71 o 
  -5  10   6     1063.02     1186.65     78.02 o 
  -4  10   6      190.43      250.99     17.38 o 
  -3  10   6       34.48      102.67     12.70 o 
  -2  10   6        6.51      115.43     22.51 o 
  -1  10   6     2227.38     2217.00     46.58 o 
   0  10   6     2716.67     2890.37     54.36 o 
   1  10   6      118.21       78.66      9.70 o 
   2  10   6      624.28      704.80     19.25 o 
   3  10   6     1126.38     1084.15     23.63 o 
   4  10   6      392.24      453.87     18.47 o 
   5  10   6      759.84      595.50     25.87 o 
   6  10   6        7.76       19.53     16.55 o 
   7  10   6       12.48       10.32     16.74 o 
   8  10   6       42.46       35.88     14.18 o 
   9  10   6       84.44       57.03     16.54 o 
  10  10   6      282.38      237.50     23.74 o 
  11  10   6     1368.63     1354.32     52.64 o 
  12  10   6      380.22      407.76     31.59 o 
  13  10   6       46.89       87.61     41.60 o 
  14  10   6      222.24      206.97     27.52 o 
 -13  11   6      266.53      335.96     48.81 o 
 -12  11   6      217.30      362.42     48.95 o 
 -11  11   6       23.89      101.79     33.25 o 
 -10  11   6       11.07       30.20     29.78 o 
  -9  11   6       14.52       44.90     29.96 o 
  -8  11   6      313.94      330.52     43.98 o 
  -7  11   6       69.84      102.43     29.71 o 
  -6  11   6      854.23      715.73     51.32 o 
  -5  11   6     5595.52     5277.10    135.11 o 
  -4  11   6     9604.67     9577.47    138.53 o 
  -3  11   6     7495.36     7294.58    109.76 o 
  -2  11   6     5051.28     4747.32     77.58 o 
  -1  11   6     9098.59     9158.61    133.57 o 
   0  11   6     8727.65     8570.67    102.58 o 
   1  11   6     4690.25     4383.02     73.08 o 
   2  11   6      486.66      453.97     24.00 o 
   3  11   6      131.30      187.88     17.10 o 
   4  11   6      279.67      380.81     23.44 o 
   5  11   6     1093.98     1090.38     64.67 o 
   6  11   6      981.33      922.68     36.63 o 
   7  11   6       32.61       75.12     16.29 o 
   8  11   6      153.61      191.17     21.08 o 
   9  11   6     1323.92     1239.34     42.42 o 
  10  11   6       39.99       55.70     18.42 o 
  11  11   6       36.67       44.16     20.18 o 
  12  11   6       50.85       13.42     19.14 o 
  13  11   6        0.27      -19.51     36.14 o 
 -12  12   6       19.17       50.76     33.84 o 
 -11  12   6      212.07      197.11     41.10 o 
 -10  12   6        1.98       28.51     28.25 o 
  -9  12   6      226.86      249.53     41.52 o 
  -8  12   6      184.48      292.46     41.54 o 
  -7  12   6     1307.45     1346.28     65.83 o 
  -6  12   6      559.18      528.59     49.48 o 
  -5  12   6       62.96       92.03     29.63 o 
  -4  12   6     1659.37     1695.03     77.88 o 
  -3  12   6     1332.12     1429.24     72.85 o 
  -2  12   6       45.55      106.48     15.10 o 
  -1  12   6     4337.59     4315.83     53.30 o 
   0  12   6     3054.81     3169.56     49.95 o 
   1  12   6      222.22      227.60     17.10 o 
   2  12   6      752.38      631.75     45.72 o 
   3  12   6     2407.65     2476.89     54.74 o 
   4  12   6     5980.36     6575.72    266.75 o 
   5  12   6     3451.38     3662.59     72.20 o 
   6  12   6     1864.74     1882.35     49.44 o 
   7  12   6     1274.72     1402.34     45.74 o 
   8  12   6       64.76       63.58     17.73 o 
   9  12   6        6.03      -16.94     16.02 o 
  10  12   6       45.63       36.56     18.57 o 
  11  12   6      124.86       80.46     21.32 o 
  12  12   6      423.07      425.06     33.95 o 
  13  12   6      580.39      502.24     37.18 o 
 -12  13   6      370.14      355.26     51.00 o 
 -11  13   6      862.97      818.10     63.09 o 
 -10  13   6     1290.79     1308.41     74.10 o 
  -9  13   6      176.44      205.17     41.73 o 
  -8  13   6       48.46       24.47     29.89 o 
  -7  13   6      246.82      231.32     39.36 o 
  -6  13   6      528.05      600.08     50.51 o 
  -5  13   6      839.82      740.57     51.57 o 
  -4  13   6      386.97      524.07     26.38 o 
  -3  13   6     3049.53     3212.72     62.82 o 
  -2  13   6     3602.57     3759.18     57.23 o 
  -1  13   6     2118.19     2285.71     36.65 o 
   0  13   6       97.00       96.47     12.91 o 
   1  13   6      141.41      214.09     15.09 o 
   2  13   6      636.16      628.86     40.84 o 
   3  13   6     1635.59     1451.04     42.78 o 
   4  13   6      581.53      483.88     28.06 o 
   5  13   6        1.03       37.63     15.20 o 
   6  13   6       16.29       35.74     19.30 o 
   7  13   6      363.22      328.55     26.66 o 
   8  13   6      690.45      621.41     32.68 o 
   9  13   6     1242.37     1306.64     47.43 o 
  10  13   6      520.80      555.61     70.04 o 
  11  13   6       33.01       37.60     19.62 o 
  12  13   6        5.52       36.76     21.61 o 
 -11  14   6        0.04       55.09     34.49 o 
 -10  14   6      141.73      242.38     44.46 o 
  -9  14   6      234.95      302.61     44.36 o 
  -8  14   6       61.41       89.98     34.97 o 
  -7  14   6      486.24      479.67     50.83 o 
  -6  14   6     1343.94      857.52     58.73 o 
  -5  14   6      601.19      517.73     49.16 o 
  -4  14   6       10.22       48.21     27.41 o 
  -3  14   6      602.30      685.12     24.42 o 
  -2  14   6     2783.75     2604.14     46.67 o 
  -1  14   6     2396.08     2461.62     39.19 o 
   0  14   6      143.56      196.97     16.22 o 
   1  14   6     1737.36     1742.05     52.71 o 
   2  14   6     1279.76     1306.49     48.45 o 
   3  14   6      217.82      184.53     29.73 o 
   4  14   6       84.04      220.63     22.58 o 
   5  14   6     1933.11     1749.06     50.96 o 
   6  14   6     4446.31     3995.68    231.32 o 
   7  14   6     2033.79     2224.14     92.78 o 
   8  14   6      528.77      521.51     32.92 o 
   9  14   6       17.04       13.38     17.63 o 
  10  14   6       28.32       44.26     20.32 o 
  11  14   6       24.94       33.47     20.56 o 
 -10  15   6      146.39      245.17     45.13 o 
  -9  15   6      530.79      618.50     60.71 o 
  -8  15   6     1332.39     1393.32     75.54 o 
  -7  15   6      494.18      642.08     55.38 o 
  -6  15   6      155.31      135.75     35.97 o 
  -5  15   6      126.80      106.05     34.24 o 
  -4  15   6       15.41       80.74     34.62 o 
  -3  15   6      785.10      856.29     31.03 o 
  -2  15   6       18.42       47.35     13.17 o 
  -1  15   6     2019.51     1834.40     41.03 o 
   0  15   6      959.99      990.20     30.12 o 
   1  15   6       15.44       30.49     14.75 o 
   2  15   6      754.22      638.32     31.95 o 
   3  15   6     2987.17     2699.94    163.89 o 
   4  15   6      609.99      633.09     46.71 o 
   5  15   6      266.41      295.02     27.17 o 
   6  15   6      297.93      344.36     28.46 o 
   7  15   6       51.28       46.43     18.26 o 
   8  15   6       12.49       -5.17     17.20 o 
   9  15   6       61.42       63.00     29.78 o 
  10  15   6      474.94      398.96     33.66 o 
  -9  16   6       74.31       85.08     34.43 o 
  -8  16   6       76.38      115.12     37.85 o 
  -7  16   6        5.62       66.01     33.49 o 
  -6  16   6       89.24       67.15     32.60 o 
  -5  16   6     1415.89     1469.97     48.86 o 
  -4  16   6     2431.89     2359.30     60.38 o 
  -3  16   6     1673.83     1810.73     51.20 o 
  -2  16   6      595.04      701.67     44.55 o 
  -1  16   6      812.38      797.72     28.79 o 
   0  16   6     1000.44      985.38     40.76 o 
   1  16   6     1805.98     1970.97     53.61 o 
   2  16   6     1233.73     1342.06     45.39 o 
   3  16   6       21.58       56.57     18.30 o 
   4  16   6     1146.06     1155.26     64.20 o 
   5  16   6       63.67       84.15     19.43 o 
   6  16   6      119.66      143.01     23.09 o 
   7  16   6        1.86       -6.10     16.90 o 
   8  16   6       27.45        9.69     18.67 o 
   9  16   6       26.84       67.92     21.13 o 
  -8  17   6      248.84      372.20     50.23 o 
  -7  17   6        2.44       76.24     34.02 o 
  -6  17   6       36.33       66.99     20.93 o 
  -5  17   6        9.48       64.51     20.03 o 
  -4  17   6      418.62      527.06     49.05 o 
  -3  17   6      998.48     1104.12     69.70 o 
  -2  17   6      280.57      419.86     42.74 o 
  -1  17   6      127.59      106.36     16.04 o 
   0  17   6     1325.78     1178.13     35.71 o 
   1  17   6      471.79      443.92     26.13 o 
   2  17   6       82.80      102.19     31.61 o 
   3  17   6      686.74      687.27     36.20 o 
   4  17   6     1251.46     1203.32     45.35 o 
   5  17   6     2219.93     2184.78     89.72 o 
   6  17   6     1018.48     1039.04     55.65 o 
   7  17   6       45.74       52.11     23.95 o 
  -6  18   6      164.31      229.98     40.77 o 
  -5  18   6       66.09      166.83     35.96 o 
  -4  18   6       26.96       88.99     30.10 o 
  -3  18   6       55.15      161.57     32.87 o 
  -2  18   6      296.20      374.94     42.26 o 
  -1  18   6      431.32      391.38     30.27 o 
   0  18   6        0.88        3.94     14.38 o 
   1  18   6      350.44      418.91     40.81 o 
   2  18   6       17.62       11.31     22.06 o 
   3  18   6      103.13      133.48     23.53 o 
   4  18   6      298.09      279.34     38.35 o 
   5  18   6       29.12       47.65     18.95 o 
  -3  19   6       34.47       65.26     27.85 o 
  -2  19   6      339.61      381.66     43.63 o 
  -1  19   6     1060.80     1156.58     62.75 o 
   0  19   6      439.59      460.20     27.33 o 
   1  19   6       24.05       22.12     35.14 o 
   2  19   6      370.12      325.45     25.11 o 
   3  19   6      353.45      363.22     27.79 o 
   1 -16   7      654.87      599.14     52.68 o 
   2 -16   7      346.87      327.24     45.15 o 
   3 -16   7       15.47       13.82     27.89 o 
   4 -16   7      355.89      351.12     44.30 o 
   5 -16   7      533.02      476.77     50.96 o 
  -2 -15   7      163.23      145.44     37.96 o 
  -1 -15   7       59.11      147.23     36.47 o 
   0 -15   7      345.51      342.18     45.64 o 
   1 -15   7       54.74       63.81     28.53 o 
   2 -15   7       44.71       82.47     29.98 o 
   3 -15   7       78.17       62.77     26.66 o 
   4 -15   7      203.30      262.89     40.00 o 
   5 -15   7      899.85      951.12     61.67 o 
   6 -15   7     1466.50     1493.39     75.03 o 
   7 -15   7      200.91      205.75     37.46 o 
   8 -15   7       94.47       85.77     34.59 o 
  -4 -14   7      141.20      160.79     20.64 o 
  -3 -14   7      367.74      332.24     23.52 o 
  -2 -14   7      285.73      254.26     40.02 o 
  -1 -14   7     1146.04     1020.37     61.87 o 
   0 -14   7     1362.32     1257.53     66.32 o 
   1 -14   7       18.37        2.22     23.07 o 
   2 -14   7        9.09       31.91     24.87 o 
   3 -14   7      577.05      589.00     49.18 o 
   4 -14   7      669.32      544.26     47.85 o 
   5 -14   7        2.09       31.87     23.67 o 
   6 -14   7      330.49      295.09     40.02 o 
   7 -14   7      583.80      726.97     54.39 o 
   8 -14   7      106.03      112.50     31.94 o 
   9 -14   7      489.03      462.42     79.52 o 
  10 -14   7      751.82      753.46     43.82 o 
  -6 -13   7      173.62      200.75     27.25 o 
  -5 -13   7      548.24      726.87     38.60 o 
  -4 -13   7       45.39       78.90     16.92 o 
  -3 -13   7        7.38       12.13     13.32 o 
  -2 -13   7      164.49      187.47     18.67 o 
  -1 -13   7      470.62      580.84     55.58 o 
   0 -13   7      369.13      511.30     44.93 o 
   1 -13   7      396.81      311.15     38.83 o 
   2 -13   7      668.76      655.78     50.78 o 
   3 -13   7     3244.07     3143.66    104.24 o 
   4 -13   7      932.05      974.63     55.55 o 
   5 -13   7       52.61       36.90     24.97 o 
   6 -13   7      314.90      281.95     38.78 o 
   7 -13   7     1813.68     1682.46     73.71 o 
   8 -13   7     2503.49     2594.73     95.73 o 
   9 -13   7     1001.53      924.79     57.01 o 
  10 -13   7        0.93      -31.19     27.36 o 
  11 -13   7      164.43      133.68     27.64 o 
  -7 -12   7      551.05      730.36     55.10 o 
  -6 -12   7       22.65       44.05     20.30 o 
  -5 -12   7        3.39      -23.39     15.60 o 
  -4 -12   7      179.61      189.60     19.30 o 
  -3 -12   7      146.16      170.43     17.76 o 
  -2 -12   7       53.69       78.90     14.59 o 
  -1 -12   7      453.61      531.24     23.72 o 
   0 -12   7      599.74      655.57     24.73 o 
   1 -12   7     2647.62     2371.13     86.92 o 
   2 -12   7      213.33      195.11     32.54 o 
   3 -12   7      292.68      303.45     37.00 o 
   4 -12   7     1175.89     1256.03     61.74 o 
   5 -12   7      299.08      279.07     36.08 o 
   6 -12   7      236.02      212.63     32.27 o 
   7 -12   7      994.43      806.82     50.66 o 
   8 -12   7        2.45       55.90     25.30 o 
   9 -12   7      525.96      473.78     46.57 o 
  10 -12   7        6.60       10.42     26.35 o 
  11 -12   7      847.64      807.77     36.26 o 
  12 -12   7     1846.96     1886.14     52.04 o 
  -8 -11   7        3.76       34.02     26.32 o 
  -7 -11   7       20.75        2.86     23.52 o 
  -6 -11   7       22.22       36.18     23.87 o 
  -5 -11   7      252.37      277.81     30.39 o 
  -4 -11   7     1491.60     1380.94     37.03 o 
  -3 -11   7     3274.22     3389.87     90.16 o 
  -2 -11   7     3846.15     3785.11     61.38 o 
  -1 -11   7     1689.14     1527.02     35.80 o 
   0 -11   7      562.05      637.78     25.38 o 
   1 -11   7     1570.85     1808.06     43.54 o 
   2 -11   7     3517.17     3633.64    107.54 o 
   3 -11   7      961.37      906.98     52.59 o 
   4 -11   7      314.10      451.55     40.42 o 
   5 -11   7     5745.92     5562.40    143.48 o 
   6 -11   7     2329.40     2254.66     81.18 o 
   7 -11   7        7.37       26.18     22.52 o 
   8 -11   7       81.33       65.82     20.09 o 
   9 -11   7      142.26      125.25     23.25 o 
  10 -11   7      896.94      814.52     39.53 o 
  11 -11   7      335.23      371.91     31.14 o 
  12 -11   7        2.38       21.43     30.23 o 
  13 -11   7      374.03      409.56     30.13 o 
  -9 -10   7       32.55       59.39     27.36 o 
  -8 -10   7        2.88       10.38     22.88 o 
  -7 -10   7       27.66       56.45     26.63 o 
  -6 -10   7       60.32       58.40     24.53 o 
  -5 -10   7        6.08       45.28     23.17 o 
  -4 -10   7      158.42      195.36     24.47 o 
  -3 -10   7     1822.72     1646.86     47.11 o 
  -2 -10   7     1524.09     1578.81     46.83 o 
  -1 -10   7      158.74      144.04     14.51 o 
   0 -10   7     3333.05     3215.79     51.34 o 
   1 -10   7      969.37     1102.73     27.18 o 
   2 -10   7      478.52      540.16     19.82 o 
   3 -10   7      142.11      186.48     29.90 o 
   4 -10   7       44.84       35.46     19.55 o 
   5 -10   7     4975.27     4844.55    127.73 o 
   6 -10   7    12218.60    11094.19    239.52 o 
   7 -10   7     1941.30     1820.84     52.94 o 
   8 -10   7       64.19       50.41     17.50 o 
   9 -10   7      196.84      232.82     48.08 o 
  10 -10   7      524.57      609.55     34.58 o 
  11 -10   7       18.96       -0.68     17.72 o 
  12 -10   7       42.50        4.41     25.09 o 
  13 -10   7      454.13      522.57     31.26 o 
  14 -10   7     1697.20     1774.74     50.52 o 
 -10  -9   7      776.27      738.90     56.52 o 
  -9  -9   7      587.80      710.42     51.32 o 
  -8  -9   7      474.56      554.44     44.32 o 
  -7  -9   7      171.28      284.07     36.25 o 
  -6  -9   7       11.91       14.25     20.11 o 
  -5  -9   7       93.81      111.41     25.38 o 
  -4  -9   7       58.27       97.82     23.22 o 
  -3  -9   7       21.19       67.68     19.13 o 
  -2  -9   7      521.80      454.18     21.90 o 
  -1  -9   7      507.56      514.02     21.13 o 
   0  -9   7     1368.77     1427.47     35.54 o 
   1  -9   7      357.97      357.63     17.15 o 
   2  -9   7      938.55      689.37     20.15 o 
   3  -9   7       19.32       60.73      9.00 o 
   4  -9   7       10.17      139.21     25.24 o 
   5  -9   7     2568.21     2773.45     85.37 o 
   6  -9   7     1242.33     1282.79     56.30 o 
   7  -9   7        9.34       76.54     17.38 o 
   8  -9   7      192.18      230.06     22.88 o 
   9  -9   7      277.44      347.21     26.72 o 
  10  -9   7     2876.70     2787.35     67.35 o 
  11  -9   7     1712.61     1719.81     53.20 o 
  12  -9   7      341.46      356.10     30.09 o 
  13  -9   7       28.56       25.79     29.39 o 
  14  -9   7      221.68      190.79     24.26 o 
  15  -9   7      349.13      350.04     28.89 o 
 -11  -8   7        5.45        0.08     26.98 o 
 -10  -8   7        0.02      -11.47     21.86 o 
  -9  -8   7        8.05       -0.09     23.24 o 
  -8  -8   7      136.09       97.56     26.85 o 
  -7  -8   7        0.98       13.64     19.83 o 
  -6  -8   7      369.88      366.33     36.30 o 
  -5  -8   7     4612.50     4426.24    116.08 o 
  -4  -8   7     2918.90     2870.61     84.37 o 
  -3  -8   7       78.17       87.17     18.08 o 
  -2  -8   7       72.40       37.89     10.86 o 
  -1  -8   7      814.63      785.66     23.01 o 
   0  -8   7     1400.36     1694.15     32.05 o 
   1  -8   7      407.27      658.28     25.47 o 
   2  -8   7      752.93      715.38     18.92 o 
   3  -8   7     1597.29     1540.24     26.76 o 
   4  -8   7     4191.54     4360.95     68.64 o 
   5  -8   7     6022.56     5654.39     98.70 o 
   6  -8   7      437.81      284.55     60.22 o 
   7  -8   7      167.61      235.19     44.71 o 
   8  -8   7     2909.56     2963.59     65.73 o 
   9  -8   7     2847.05     2932.78     66.81 o 
  10  -8   7        4.05        9.30     14.53 o 
  11  -8   7      234.58      275.58     25.86 o 
  12  -8   7      306.92      323.70     29.38 o 
  13  -8   7       69.24      137.60     20.10 o 
  14  -8   7      682.98      766.57     35.13 o 
  15  -8   7        2.16       18.24     17.80 o 
 -11  -7   7       98.66      106.92     31.11 o 
 -10  -7   7      248.83      249.24     38.47 o 
  -9  -7   7      113.43      100.95     29.28 o 
  -8  -7   7      966.42      787.84     49.61 o 
  -7  -7   7     2395.46     2393.19     83.93 o 
  -6  -7   7      361.10      330.99     34.23 o 
  -5  -7   7      830.22      773.61     42.57 o 
  -4  -7   7      154.48      185.05     16.64 o 
  -3  -7   7       52.35       30.74     11.08 o 
  -2  -7   7      267.32      226.39     14.64 o 
  -1  -7   7      654.20      536.47     18.80 o 
   0  -7   7      600.62      465.77     17.27 o 
   1  -7   7      303.93      431.96     25.28 o 
   2  -7   7        0.04        4.10      6.32 o 
   3  -7   7      100.70      127.60      9.93 o 
   4  -7   7     2216.91     2593.93     32.21 o 
   5  -7   7     3376.07     3492.32     68.68 o 
   6  -7   7        0.60       18.67     13.42 o 
   7  -7   7     3964.61     3643.08    100.18 o 
   8  -7   7     1837.12     1733.70     47.65 o 
   9  -7   7        6.52       19.86     18.97 o 
  10  -7   7       14.27       47.24     16.24 o 
  11  -7   7     1356.73     1101.34     40.22 o 
  12  -7   7     3028.58     2954.44     95.48 o 
  13  -7   7     3858.15     3878.23     70.36 o 
  14  -7   7     1063.12     1050.94     37.72 o 
  15  -7   7       73.33       81.50     19.93 o 
  16  -7   7        0.23       26.57     18.24 o 
 -12  -6   7      312.33      364.09     44.75 o 
 -11  -6   7     1356.57     1607.27     75.15 o 
 -10  -6   7     1390.49     1577.01     71.91 o 
  -9  -6   7      309.04      340.00     39.76 o 
  -8  -6   7       83.02       74.90     26.44 o 
  -7  -6   7       32.61       55.36     24.29 o 
  -6  -6   7       43.87       73.06     22.76 o 
  -5  -6   7     2108.88     2342.81     50.01 o 
  -4  -6   7      234.78      245.32     17.60 o 
  -3  -6   7     5657.16     5500.48     88.07 o 
  -2  -6   7    11027.04    11256.75    156.36 o 
  -1  -6   7     2384.88     2662.93     40.55 o 
   0  -6   7      247.72      304.34     13.90 o 
   1  -6   7      135.87      156.71     10.06 o 
   2  -6   7     4215.49     4152.39     51.80 o 
   3  -6   7      416.99      303.85     10.26 o 
   4  -6   7       35.61       72.84      7.19 o 
   5  -6   7     2953.89     2938.95     40.20 o 
   6  -6   7     5296.65     5291.31     91.13 o 
   7  -6   7      108.89      107.12     20.33 o 
   8  -6   7     3530.36     3475.96     88.02 o 
   9  -6   7     4480.09     4021.54     78.98 o 
  10  -6   7       34.48       22.80     15.69 o 
  11  -6   7      219.97      199.39     21.47 o 
  12  -6   7       84.92       39.82     15.88 o 
  13  -6   7      154.19      149.99     26.85 o 
  14  -6   7      165.64      216.84     22.69 o 
  15  -6   7        7.89       35.04     17.86 o 
  16  -6   7      238.29      201.67     27.69 o 
 -12  -5   7       17.59       14.96     24.63 o 
 -11  -5   7       12.52       33.70     27.58 o 
 -10  -5   7      261.75      197.59     33.63 o 
  -9  -5   7      171.51      170.65     30.73 o 
  -8  -5   7      534.65      501.72     39.98 o 
  -7  -5   7     1380.95     1350.62     60.00 o 
  -6  -5   7      701.83      829.59     54.00 o 
  -5  -5   7      611.55      730.61     21.25 o 
  -4  -5   7      166.44      187.11     12.58 o 
  -3  -5   7     3347.97     3415.11     60.86 o 
  -2  -5   7     6851.67     6393.18     95.92 o 
  -1  -5   7     2067.85     1631.72     44.72 o 
   0  -5   7     7422.41     8234.54    174.24 o 
   1  -5   7    20347.53    20500.10    260.58 o 
   2  -5   7     8065.65     6935.63     97.00 o 
   3  -5   7     3463.65     3265.10     44.21 o 
   4  -5   7     9282.30     8998.58    101.79 o 
   5  -5   7     9080.92     9320.40    245.44 o 
   6  -5   7    18234.91    18534.94    256.26 o 
   7  -5   7    10152.32    10609.89    218.99 o 
   8  -5   7       54.72       89.62     22.52 o 
   9  -5   7      732.19      878.55     33.53 o 
  10  -5   7      327.15      240.95     39.28 o 
  11  -5   7       14.67       61.73     17.03 o 
  12  -5   7       10.42       19.10     15.53 o 
  13  -5   7      148.22      134.98     21.09 o 
  14  -5   7      785.65      895.55     36.98 o 
  15  -5   7     1014.42     1026.25     86.59 o 
  16  -5   7      144.24      167.70     22.36 o 
 -13  -4   7       91.24      122.72     32.71 o 
 -12  -4   7      156.44      134.11     31.50 o 
 -11  -4   7      529.68      397.37     42.76 o 
 -10  -4   7     1569.55     1614.49     71.87 o 
  -9  -4   7     2319.04     2164.56     78.82 o 
  -8  -4   7     2849.12     2726.42     86.94 o 
  -7  -4   7      108.91       96.98     12.98 o 
  -6  -4   7      519.42      618.12     20.63 o 
  -5  -4   7      339.67      370.01     16.23 o 
  -4  -4   7      131.50      265.06     15.20 o 
  -3  -4   7      597.26      618.88     18.11 o 
  -2  -4   7       17.84      116.87     17.53 o 
  -1  -4   7      852.71      694.69     58.15 o 
   0  -4   7       80.59       96.62     12.81 o 
   1  -4   7     1467.94     1442.65     63.89 o 
   2  -4   7    16350.44    17805.15    226.48 o 
   3  -4   7     8099.89     8818.43     98.87 o 
   4  -4   7     1381.62     1785.69     60.69 o 
   5  -4   7      576.37      523.25     22.28 o 
   6  -4   7      339.05      297.34     25.25 o 
   7  -4   7      681.45      561.32     69.43 o 
   8  -4   7        0.38       30.07     14.84 o 
   9  -4   7     1685.85     1610.57     44.10 o 
  10  -4   7     2729.22     2440.91     57.62 o 
  11  -4   7     7084.23     6767.38    116.86 o 
  12  -4   7     3576.57     3759.73     79.91 o 
  13  -4   7      555.42      451.93     30.41 o 
  14  -4   7        0.22      -10.32     17.45 o 
  15  -4   7       87.54      119.70     20.70 o 
  16  -4   7      241.76      235.96     24.31 o 
 -13  -3   7      355.67      499.57     51.00 o 
 -12  -3   7      169.12      309.69     40.88 o 
 -11  -3   7      115.13      162.32     32.46 o 
 -10  -3   7        6.62       -1.15     22.74 o 
  -9  -3   7      445.94      611.07     43.10 o 
  -8  -3   7      120.41      159.79     16.06 o 
  -7  -3   7       98.79      136.89     14.24 o 
  -6  -3   7     3018.09     2991.16     46.89 o 
  -5  -3   7     7566.21     7453.56     90.98 o 
  -4  -3   7     8785.17     7985.73     94.91 o 
  -3  -3   7    10142.09     9776.21    111.51 o 
  -2  -3   7     7342.70     7763.85     78.20 o 
  -1  -3   7     2623.13     2981.95     40.86 o 
   0  -3   7     9922.68    10986.62    144.65 o 
   1  -3   7      491.09      581.68     15.56 o 
   2  -3   7    10992.31    13567.79    145.55 o 
   3  -3   7    31887.94    34168.90    350.37 o 
   4  -3   7     9095.66     8851.80    128.88 o 
   5  -3   7       18.78       47.32     10.48 o 
   6  -3   7      590.66      439.87     21.78 o 
   7  -3   7      258.21      281.55     14.70 o 
   8  -3   7     1279.63     1410.48     31.05 o 
   9  -3   7     1789.72     1649.94     58.67 o 
  10  -3   7      866.98      833.32     33.02 o 
  11  -3   7      434.49      379.46     27.28 o 
  12  -3   7     1612.70     1480.06     47.85 o 
  13  -3   7       60.47       73.92     18.74 o 
  14  -3   7      506.34      412.63     26.74 o 
  15  -3   7      435.80      366.40     26.70 o 
  16  -3   7      119.90      143.24     27.56 o 
  17  -3   7       51.31      108.30     20.73 o 
 -13  -2   7       20.77       27.81     28.62 o 
 -12  -2   7      383.46      372.61     42.74 o 
 -11  -2   7      122.20      132.67     29.45 o 
 -10  -2   7       23.48       28.13     23.38 o 
  -9  -2   7      649.87      569.43     24.89 o 
  -8  -2   7      166.96      130.03     15.81 o 
  -7  -2   7       30.13        5.13      9.70 o 
  -6  -2   7      675.81      647.06     21.15 o 
  -5  -2   7       63.80       70.58     10.24 o 
  -4  -2   7     1753.77     1784.38     31.65 o 
  -3  -2   7     1304.11     1365.88     36.91 o 
  -2  -2   7     3218.99     3708.11     42.49 o 
  -1  -2   7    17272.76    16392.52    171.20 o 
   0  -2   7     9071.30     8340.90     91.84 o 
   1  -2   7     1278.82     1232.17     21.49 o 
   2  -2   7     3480.57     3847.57     47.13 o 
   3  -2   7    15688.29    16360.99    217.01 o 
   4  -2   7    24299.32    24430.09    322.03 o 
   5  -2   7    16422.56    16082.32    219.73 o 
   6  -2   7     8793.96     8868.21    131.48 o 
   7  -2   7      154.53       69.84      6.38 o 
   8  -2   7      963.48     1020.25     24.04 o 
   9  -2   7     1082.36     1124.80     27.48 o 
  10  -2   7      445.22      452.16     20.79 o 
  11  -2   7      805.73      711.34     33.91 o 
  12  -2   7     4207.86     3940.72     82.18 o 
  13  -2   7     2360.82     2472.42     62.97 o 
  14  -2   7      433.86      498.37     26.93 o 
  15  -2   7       12.80      -23.43     15.62 o 
  16  -2   7      125.95      167.76     22.88 o 
  17  -2   7       25.38       -0.35     29.79 o 
 -13  -1   7      407.71      400.52     44.85 o 
 -12  -1   7      661.45      518.44     45.20 o 
 -11  -1   7     1551.46     1550.00     69.95 o 
 -10  -1   7     1108.84     1528.97     38.08 o 
  -9  -1   7      925.36      889.38     29.76 o 
  -8  -1   7     1183.75      910.89     27.90 o 
  -7  -1   7        1.67       12.56      9.76 o 
  -6  -1   7      318.80      323.70     16.99 o 
  -5  -1   7       59.48       17.03      8.79 o 
  -4  -1   7     2578.76     2987.80     44.44 o 
  -3  -1   7    16769.35    19284.49    205.54 o 
  -2  -1   7    28804.48    28912.51    301.54 o 
  -1  -1   7     3397.86     3010.05     40.93 o 
   0  -1   7      332.23      305.92     14.21 o 
   1  -1   7     2607.39     2566.88     35.76 o 
   2  -1   7      811.63      950.30     23.98 o 
   3  -1   7     2802.53     3002.11     51.66 o 
   4  -1   7     4814.58     5564.22     85.48 o 
   5  -1   7     1222.82     1877.96     21.36 o 
   6  -1   7     5924.22     6033.38     71.53 o 
   7  -1   7      291.31      449.82     13.85 o 
   8  -1   7      399.75      281.34     16.28 o 
   9  -1   7     1926.29     2104.27     41.44 o 
  10  -1   7      976.38     1041.95     28.18 o 
  11  -1   7      481.59      559.58     20.84 o 
  12  -1   7      157.69      114.07     16.75 o 
  13  -1   7      595.91      524.44     26.77 o 
  14  -1   7       95.97       51.84     17.59 o 
  15  -1   7       14.63       -3.63     15.95 o 
  16  -1   7      307.34      299.46     45.29 o 
  17  -1   7      501.75      504.53     57.04 o 
 -14   0   7        0.03      -30.30     27.36 o 
 -13   0   7        0.59        1.23     24.70 o 
 -12   0   7        5.83       13.06     24.56 o 
 -11   0   7        6.25       43.42     20.16 o 
 -10   0   7      236.00      219.10     19.25 o 
  -9   0   7      655.96      726.67     28.59 o 
  -8   0   7        1.74       17.30     12.53 o 
  -7   0   7     3117.01     3257.41     51.81 o 
  -6   0   7     8678.17     8869.53    134.41 o 
  -5   0   7     3758.06     4095.58     70.84 o 
  -4   0   7       69.36       54.51     11.44 o 
  -3   0   7      876.04      712.23     23.57 o 
  -2   0   7     3689.11     3797.53     70.69 o 
  -1   0   7     3932.45     3433.45     44.70 o 
   0   0   7       31.95       29.47      5.80 o 
   1   0   7    11354.04    11418.19    123.83 o 
   2   0   7    35535.29    35676.27    651.35 o 
   3   0   7    21234.56    23654.12    308.39 o 
   4   0   7    21000.70    23052.31    203.59 o 
   5   0   7     6525.87     6963.56     67.09 o 
   6   0   7    13272.88    14563.08    133.53 o 
   7   0   7    17233.68    16989.80    155.96 o 
   8   0   7     3648.40     3956.70     54.57 o 
   9   0   7      125.23      259.46     27.79 o 
  10   0   7      854.77      825.43     26.44 o 
  11   0   7        6.90       78.12     11.70 o 
  12   0   7      963.29     1074.34     29.93 o 
  13   0   7       66.36       93.95     21.26 o 
  14   0   7       56.05       82.56     17.04 o 
  15   0   7      117.34      110.30     24.05 o 
  16   0   7       35.55        3.27     28.59 o 
  17   0   7        0.82       -5.45     29.96 o 
 -14   1   7      200.88      185.56     39.29 o 
 -13   1   7      233.23      282.65     41.22 o 
 -12   1   7      137.99      113.46     20.77 o 
 -11   1   7       63.46       42.95     17.70 o 
 -10   1   7      239.88      195.66     19.30 o 
  -9   1   7     3287.43     2793.21     51.70 o 
  -8   1   7     5550.52     5320.87     86.34 o 
  -7   1   7      139.55      157.16     18.79 o 
  -6   1   7      751.13      741.00     29.25 o 
  -5   1   7      268.64      191.52     17.00 o 
  -4   1   7      581.79      449.12     21.37 o 
  -3   1   7     1040.80      962.01     27.78 o 
  -2   1   7     7067.29     6898.85     79.71 o 
  -1   1   7        2.91       10.53      5.93 o 
   0   1   7      298.92      236.92     13.36 o 
   1   1   7     3920.67     4401.42     52.49 o 
   2   1   7    12036.26    12271.82    132.44 o 
   3   1   7    26639.13    26791.88    346.96 o 
   4   1   7    14299.96    15549.35    140.39 o 
   5   1   7      864.69     1200.21     17.67 o 
   6   1   7     4178.76     4071.83     44.22 o 
   7   1   7     1857.70     1841.03     36.14 o 
   8   1   7      293.99      273.07     11.87 o 
   9   1   7     1501.38     1280.71     23.06 o 
  10   1   7     4852.63     4017.63     70.01 o 
  11   1   7     7705.10     8156.52    123.54 o 
  12   1   7     7554.20     7361.10     98.79 o 
  13   1   7     1541.64     1744.63     34.54 o 
  14   1   7       28.23       57.73     14.61 o 
  15   1   7       70.68       55.13     31.31 o 
  16   1   7       22.05       48.45     33.50 o 
  17   1   7        1.38      -18.95     28.73 o 
 -14   2   7       67.77        3.50     27.87 o 
 -13   2   7      449.85      405.15     45.37 o 
 -12   2   7      946.64     1090.75     94.86 o 
 -11   2   7      748.54      908.14     39.19 o 
 -10   2   7      570.70      572.35     26.66 o 
  -9   2   7      203.69      203.13     19.36 o 
  -8   2   7       45.78       73.26     20.00 o 
  -7   2   7      419.10      438.78     68.11 o 
  -6   2   7     3103.98     3678.46     69.39 o 
  -5   2   7     8489.51     8508.81    142.84 o 
  -4   2   7    15247.33    14756.02    203.24 o 
  -3   2   7    16763.27    17186.75   1099.86 o 
  -2   2   7     1412.29     1090.43     21.31 o 
  -1   2   7       16.77       23.25      4.74 o 
   0   2   7     5389.04     6133.78     60.83 o 
   1   2   7     6875.56     7465.37     73.12 o 
   2   2   7      581.16      507.32     14.76 o 
   3   2   7     1998.70     1795.89     22.95 o 
   4   2   7    13658.20    12877.43    135.74 o 
   5   2   7     1908.80     1833.88     24.33 o 
   6   2   7      168.49      241.58     31.85 o 
   7   2   7    11021.18    11985.53    129.26 o 
   8   2   7     5524.37     6145.64     74.12 o 
   9   2   7      428.46      434.67     26.08 o 
  10   2   7      530.49      480.52     18.08 o 
  11   2   7      397.47      331.56     22.12 o 
  12   2   7       20.98       52.42     15.81 o 
  13   2   7       58.73       83.29     19.02 o 
  14   2   7     1019.83      900.39     57.25 o 
  15   2   7      908.70      836.10     38.17 o 
  16   2   7      660.52      658.26     60.51 o 
  17   2   7      240.24      215.33     44.02 o 
 -14   3   7       38.43       66.51     31.44 o 
 -13   3   7        2.26       41.69     18.89 o 
 -12   3   7       73.19       97.29     20.32 o 
 -11   3   7       28.78       50.16     18.05 o 
 -10   3   7      759.05      688.76     29.23 o 
  -9   3   7      652.52      437.61     38.67 o 
  -8   3   7        6.48        9.89     30.98 o 
  -7   3   7      131.80      169.75     20.90 o 
  -6   3   7      262.20      163.15     19.57 o 
  -5   3   7     2622.09     2643.51     54.81 o 
  -4   3   7     7259.19     6327.12    136.30 o 
  -3   3   7      151.57       32.10     11.89 o 
  -2   3   7        1.02       67.19     11.94 o 
  -1   3   7     8691.44     7791.60     74.69 o 
   0   3   7     6021.05     6331.10     62.39 o 
   1   3   7    14030.89    15289.16    141.69 o 
   2   3   7     5087.33     5429.70     62.05 o 
   3   3   7     6829.87     6808.31     75.95 o 
   4   3   7    29372.81    29227.04    293.03 o 
   5   3   7    29207.39    31955.40    320.63 o 
   6   3   7      501.68      309.64     17.45 o 
   7   3   7     4995.98     5225.09     64.54 o 
   8   3   7     2966.05     2492.40     47.33 o 
   9   3   7      282.08      257.71     14.60 o 
  10   3   7        2.40       39.64     10.76 o 
  11   3   7        0.84       26.49     12.04 o 
  12   3   7      741.60      674.74     35.39 o 
  13   3   7     2274.25     2056.24     70.67 o 
  14   3   7      648.49      659.46     33.18 o 
  15   3   7        0.71      -18.50     20.09 o 
  16   3   7      109.93      151.14     23.82 o 
  17   3   7       50.47      105.70     40.06 o 
 -14   4   7       16.51       61.78     50.37 o 
 -13   4   7      168.23      187.77     24.90 o 
 -12   4   7     1186.34     1021.42     41.71 o 
 -11   4   7     2559.36     2493.93     61.44 o 
 -10   4   7     2361.84     2381.25     83.90 o 
  -9   4   7     4076.80     3982.08     92.67 o 
  -8   4   7     1512.85     1423.50     44.67 o 
  -7   4   7     2672.99     2761.53    129.08 o 
  -6   4   7       50.16       42.81      7.86 o 
  -5   4   7     2754.91     2711.40     45.63 o 
  -4   4   7      345.39      178.88     17.93 o 
  -3   4   7      749.40      536.59     44.01 o 
  -2   4   7      628.15      309.16     17.97 o 
  -1   4   7     4329.13     4550.48     72.61 o 
   0   4   7     5865.66     5554.99     83.62 o 
   1   4   7     5372.49     4946.35     74.61 o 
   2   4   7       68.42      118.39      8.19 o 
   3   4   7     2300.08     1611.40     19.72 o 
   4   4   7     4472.45     4443.89     54.60 o 
   5   4   7     1436.72     1693.38     40.51 o 
   6   4   7     1616.28     1456.42     31.12 o 
   7   4   7     1537.07     1560.20     33.75 o 
   8   4   7    10719.64    10561.24    149.85 o 
   9   4   7     4326.65     4579.04     73.99 o 
  10   4   7     2925.02     3061.78     57.10 o 
  11   4   7     3823.04     3715.37     68.10 o 
  12   4   7       13.28       41.17     15.48 o 
  13   4   7      192.00      180.35     28.47 o 
  14   4   7        1.54       13.85     20.06 o 
  15   4   7        0.56       21.95     20.97 o 
  16   4   7      168.08      176.20     25.44 o 
 -14   5   7      180.66      237.45     27.82 o 
 -13   5   7      104.19      219.59     25.99 o 
 -12   5   7       19.38       73.52     19.79 o 
 -11   5   7      416.34      413.94     43.78 o 
 -10   5   7      386.82      498.61     44.32 o 
  -9   5   7      229.65      311.56     29.21 o 
  -8   5   7     2501.52     2492.38    111.54 o 
  -7   5   7     2693.14     2661.35     81.63 o 
  -6   5   7     8039.76     8184.93     99.87 o 
  -5   5   7    14606.39    13601.92    194.58 o 
  -4   5   7    17599.44    17385.48    239.09 o 
  -3   5   7      448.17      626.19     31.40 o 
  -2   5   7    25836.45    26538.32    347.25 o 
  -1   5   7    20400.26    20722.73    273.85 o 
   0   5   7     6160.57     6677.80     98.07 o 
   1   5   7    17274.67    17803.17    188.46 o 
   2   5   7    29824.07    31305.44    321.25 o 
   3   5   7     3574.18     3154.92     35.89 o 
   4   5   7       29.86       41.00      5.74 o 
   5   5   7     4499.35     3842.66     60.69 o 
   6   5   7     3032.70     2897.58     50.70 o 
   7   5   7     3097.71     2996.74     53.23 o 
   8   5   7     1531.39     1264.33     33.21 o 
   9   5   7     1941.77     1921.60     42.10 o 
  10   5   7     1456.26     1304.63     36.52 o 
  11   5   7      504.37      411.77     24.79 o 
  12   5   7     1011.79      862.18     34.12 o 
  13   5   7      544.66      513.25     39.12 o 
  14   5   7      513.64      509.10     42.10 o 
  15   5   7      271.75      321.35     37.24 o 
  16   5   7      244.39      202.68     34.05 o 
 -14   6   7       30.77       37.08     20.84 o 
 -13   6   7      190.04      202.62     69.51 o 
 -12   6   7      301.63      303.96     41.01 o 
 -11   6   7       14.01        7.50     24.29 o 
 -10   6   7       46.98       53.28     28.07 o 
  -9   6   7       55.33       48.10     27.80 o 
  -8   6   7      628.51      288.93     37.49 o 
  -7   6   7        0.44       15.72     24.95 o 
  -6   6   7     1452.23     1352.11     43.26 o 
  -5   6   7     1642.94     1541.46     59.48 o 
  -4   6   7     2458.10     2298.45     52.12 o 
  -3   6   7     6950.71     6580.29    104.09 o 
  -2   6   7     5227.95     4894.19     59.78 o 
  -1   6   7     6576.51     7843.74    115.37 o 
   0   6   7      968.61      642.99     21.97 o 
   1   6   7      131.03       91.97      8.74 o 
   2   6   7    20873.63    20894.91    219.07 o 
   3   6   7    41764.91    43503.24    380.40 o 
   4   6   7    38242.25    41326.32    361.55 o 
   5   6   7     2591.14     3079.37     42.51 o 
   6   6   7     1191.60     1094.58     28.84 o 
   7   6   7     3251.38     3257.44     60.02 o 
   8   6   7     4799.91     4709.88     77.29 o 
   9   6   7     1388.15     1557.10     39.19 o 
  10   6   7     2224.47     1907.58     96.67 o 
  11   6   7     2467.59     2220.50     76.49 o 
  12   6   7     2239.04     2293.07     54.98 o 
  13   6   7      659.24      558.98     30.32 o 
  14   6   7       96.26      118.34     28.64 o 
  15   6   7        6.15       43.15     25.53 o 
  16   6   7       12.33      -12.12     23.05 o 
 -14   7   7       88.89      125.79     23.82 o 
 -13   7   7      489.38      460.99     50.06 o 
 -12   7   7      692.51      913.10     58.00 o 
 -11   7   7      473.98      568.58     48.36 o 
 -10   7   7        6.51       -6.15     25.96 o 
  -9   7   7      150.42      125.62     29.91 o 
  -8   7   7     1112.08     1166.91     45.18 o 
  -7   7   7      250.72      206.82     24.40 o 
  -6   7   7        8.21       41.39     17.18 o 
  -5   7   7     4958.49     5644.04     98.24 o 
  -4   7   7    20939.72    21891.25    234.67 o 
  -3   7   7    11430.90    11704.85    131.27 o 
  -2   7   7     1082.52     1195.88     22.44 o 
  -1   7   7      224.47      164.73     15.35 o 
   0   7   7       73.46      135.88     13.87 o 
   1   7   7    11129.65    12106.79    133.77 o 
   2   7   7     5492.32     5882.14     61.53 o 
   3   7   7     1248.90     1381.87     21.29 o 
   4   7   7        5.02       60.20      6.52 o 
   5   7   7     2749.71     2854.42     41.08 o 
   6   7   7       18.44       59.33      7.96 o 
   7   7   7     4495.13     4590.60     59.24 o 
   8   7   7     2921.01     3307.88     62.40 o 
   9   7   7      229.44      278.76     22.67 o 
  10   7   7        0.22       39.22     14.48 o 
  11   7   7      872.81      844.20     33.08 o 
  12   7   7       37.81        5.29     16.96 o 
  13   7   7        0.42       32.07     17.30 o 
  14   7   7      193.73      183.58     23.12 o 
  15   7   7     1021.38      839.29     56.38 o 
  16   7   7      799.41      843.61     58.12 o 
 -13   8   7       93.21      147.16     35.16 o 
 -12   8   7       13.95       66.58     29.68 o 
 -11   8   7      271.52      330.57     42.94 o 
 -10   8   7        0.26       12.97     24.13 o 
  -9   8   7     2872.23     2767.38     95.93 o 
  -8   8   7     4094.14     3842.44    112.31 o 
  -7   8   7       34.91       66.88     19.97 o 
  -6   8   7     2335.35     2311.96     58.35 o 
  -5   8   7      651.17      639.83     37.62 o 
  -4   8   7       76.07      126.27      9.56 o 
  -3   8   7      630.84      613.01     25.39 o 
  -2   8   7     2633.90     2671.08     39.68 o 
  -1   8   7      880.96     1042.47     32.41 o 
   0   8   7    19318.04    20130.14    215.77 o 
   1   8   7    16112.80    16261.10    176.15 o 
   2   8   7     9612.15     8473.41     84.63 o 
   3   8   7     8172.43     8217.26     81.85 o 
   4   8   7     4193.28     3981.02     44.66 o 
   5   8   7    15946.46    15338.08    166.26 o 
   6   8   7     4773.68     4719.71     60.51 o 
   7   8   7       17.49       23.46     11.02 o 
   8   8   7     1062.48      996.42     33.17 o 
   9   8   7     2306.76     2434.83     54.30 o 
  10   8   7        1.72       -9.72     13.29 o 
  11   8   7      682.25      745.34     50.94 o 
  12   8   7       15.57       34.66     17.41 o 
  13   8   7      168.79      178.46     24.34 o 
  14   8   7       82.07      102.25     39.50 o 
  15   8   7        0.08       13.23     24.05 o 
 -13   9   7        1.36       60.80     31.78 o 
 -12   9   7      250.34      211.04     40.78 o 
 -11   9   7      319.35      255.47     39.91 o 
 -10   9   7      570.99      599.72     47.82 o 
  -9   9   7     1363.71     1365.81     67.50 o 
  -8   9   7      177.12      209.74     33.80 o 
  -7   9   7      919.89      886.89     51.00 o 
  -6   9   7      370.83      475.40     42.04 o 
  -5   9   7      936.36     1213.13     42.00 o 
  -4   9   7     3015.53     2856.65     51.49 o 
  -3   9   7      116.47       91.21      9.77 o 
  -2   9   7      267.34      250.92     40.28 o 
  -1   9   7      165.85      167.47     17.03 o 
   0   9   7       16.88       47.39     11.76 o 
   1   9   7     9161.08     9721.21    112.26 o 
   2   9   7    10949.46    11420.45    110.92 o 
   3   9   7      509.15      561.90     15.65 o 
   4   9   7     4573.34     4799.16     52.42 o 
   5   9   7     2789.46     3408.58     46.46 o 
   6   9   7       29.80       29.26     11.71 o 
   7   9   7      399.73      311.89     28.41 o 
   8   9   7     3104.22     2868.14     60.08 o 
   9   9   7     5513.13     5308.38     92.60 o 
  10   9   7     3790.35     3860.73     87.40 o 
  11   9   7     2328.05     2255.10     57.09 o 
  12   9   7      521.73      549.82     33.38 o 
  13   9   7        2.90       -7.43     19.82 o 
  14   9   7        2.16        8.85     18.69 o 
  15   9   7       29.18       50.83     26.62 o 
 -13  10   7      432.44      607.85     60.44 o 
 -12  10   7       13.90       42.03     31.09 o 
 -11  10   7        2.47       11.89     28.41 o 
 -10  10   7        5.74       25.08     28.85 o 
  -9  10   7        7.04       20.29     26.88 o 
  -8  10   7     1060.91      967.70     59.58 o 
  -7  10   7     2947.48     2691.76     91.91 o 
  -6  10   7     4980.71     4838.61    128.74 o 
  -5  10   7     4377.90     4180.32    113.93 o 
  -4  10   7      744.22      724.55     22.19 o 
  -3  10   7     1536.46     1389.02     29.53 o 
  -2  10   7     6103.21     5931.74     76.45 o 
  -1  10   7    10338.47    10621.08    154.33 o 
   0  10   7     2652.54     2681.02     43.67 o 
   1  10   7      784.88      878.89     19.95 o 
   2  10   7     1093.44     1156.59     22.19 o 
   3  10   7     5593.99     5218.12     57.65 o 
   4  10   7       45.63      121.28     14.34 o 
   5  10   7     2059.67     1934.29     45.83 o 
   6  10   7      310.30      305.78     21.37 o 
   7  10   7     1050.58      882.70     31.89 o 
   8  10   7      488.19      496.64     26.70 o 
   9  10   7       12.46       -1.27     15.99 o 
  10  10   7        0.48        3.67     14.40 o 
  11  10   7       24.27       32.52     17.51 o 
  12  10   7      152.81      144.33     45.32 o 
  13  10   7      352.99      421.15     33.10 o 
  14  10   7      735.97      759.48     40.31 o 
 -12  11   7        6.13       98.79     37.20 o 
 -11  11   7      407.20      299.40     45.42 o 
 -10  11   7      656.32      630.72     53.84 o 
  -9  11   7      174.06      153.51     35.54 o 
  -8  11   7        5.21       22.34     28.21 o 
  -7  11   7       18.86       60.42     29.36 o 
  -6  11   7     1081.80     1147.92     59.95 o 
  -5  11   7     1040.31      891.93     52.89 o 
  -4  11   7      469.23      427.66     40.45 o 
  -3  11   7       97.80       67.63     17.07 o 
  -2  11   7     1793.51     1623.70     45.24 o 
  -1  11   7     4825.30     4845.09    115.31 o 
   0  11   7     4628.26     4601.01     77.51 o 
   1  11   7     2965.51     2918.46     45.98 o 
   2  11   7     3121.96     3119.65     47.48 o 
   3  11   7     6077.71     6204.68     77.79 o 
   4  11   7     5767.15     6037.07     98.64 o 
   5  11   7     1039.83      911.74     32.12 o 
   6  11   7      340.50      382.20     30.68 o 
   7  11   7        3.06        4.00     21.02 o 
   8  11   7        4.66       40.61     15.87 o 
   9  11   7       50.11       19.79     15.69 o 
  10  11   7       51.19       39.84     17.57 o 
  11  11   7     1292.73     1116.58     42.62 o 
  12  11   7     1203.03     1253.71     57.13 o 
  13  11   7      160.28      132.56     24.45 o 
  14  11   7       10.72       17.16     20.57 o 
 -12  12   7      985.37     1047.02     67.27 o 
 -11  12   7      620.12      677.87     57.87 o 
 -10  12   7       79.30      110.49     34.84 o 
  -9  12   7       55.74       71.04     31.02 o 
  -8  12   7      288.13      344.82     42.71 o 
  -7  12   7      423.68      448.55     46.06 o 
  -6  12   7       73.65       82.56     29.87 o 
  -5  12   7      245.71      367.27     40.22 o 
  -4  12   7     1034.99     1094.43     55.92 o 
  -3  12   7     1423.83     1404.98     36.74 o 
  -2  12   7      109.04       86.72     14.30 o 
  -1  12   7      354.07      423.08     23.46 o 
   0  12   7       24.45       80.07     12.52 o 
   1  12   7     1728.16     1702.88     41.19 o 
   2  12   7     2822.08     2805.78     45.54 o 
   3  12   7      728.90      746.11     30.28 o 
   4  12   7      115.03      144.32     23.53 o 
   5  12   7      187.99      226.65     20.88 o 
   6  12   7     1782.13     1747.76     47.37 o 
   7  12   7     6162.67     6024.13    117.94 o 
   8  12   7     3979.69     3957.73     80.21 o 
   9  12   7     2674.85     2803.11     66.69 o 
  10  12   7      733.67      642.20     34.67 o 
  11  12   7      304.53      234.10     26.01 o 
  12  12   7      308.21      332.98     31.81 o 
  13  12   7        2.77       -4.32     44.92 o 
 -11  13   7        2.25       59.93     32.60 o 
 -10  13   7       24.23       61.16     33.31 o 
  -9  13   7      499.88      476.59     50.90 o 
  -8  13   7     2067.48     1890.63     82.90 o 
  -7  13   7     1311.21     1298.89     67.84 o 
  -6  13   7     1456.73     1391.06     68.04 o 
  -5  13   7      280.61      317.66     40.62 o 
  -4  13   7      211.33      249.78     35.53 o 
  -3  13   7     1259.21     1254.06     36.50 o 
  -2  13   7      249.73      287.74     20.74 o 
  -1  13   7     1227.67     1282.44     27.23 o 
   0  13   7     4808.60     4586.43     66.31 o 
   1  13   7     4476.96     4533.00     78.96 o 
   2  13   7      945.45      887.53    148.66 o 
   3  13   7      454.64      407.82     27.17 o 
   4  13   7       20.40       -3.22     12.41 o 
   5  13   7        8.14       41.09     23.99 o 
   6  13   7     2705.44     2580.83     60.83 o 
   7  13   7     1675.63     1614.71     48.49 o 
   8  13   7       22.58       -0.20     15.26 o 
   9  13   7      217.09      228.07     35.05 o 
  10  13   7        9.80       84.16     21.70 o 
  11  13   7       32.16       30.82     18.88 o 
  12  13   7       68.76       55.81     22.21 o 
 -11  14   7        0.27       70.45     34.61 o 
 -10  14   7       81.64      133.00     37.44 o 
  -9  14   7      224.57      263.80     44.22 o 
  -8  14   7        7.89       45.10     29.84 o 
  -7  14   7      483.32      602.68     55.71 o 
  -6  14   7      550.69      442.85     48.08 o 
  -5  14   7      242.37      292.64     39.21 o 
  -4  14   7     1911.53     1694.42     70.43 o 
  -3  14   7     1822.92     1737.42     68.68 o 
  -2  14   7       63.57       81.19     13.06 o 
  -1  14   7      218.18      276.15     20.53 o 
   0  14   7        1.68       50.79     11.57 o 
   1  14   7     2267.39     2215.09     59.82 o 
   2  14   7     2898.32     2879.03     91.82 o 
   3  14   7       79.98       68.98     17.48 o 
   4  14   7      339.86      231.60     22.97 o 
   5  14   7     1297.01     1087.61     40.26 o 
   6  14   7     2314.02     2198.18     58.20 o 
   7  14   7      351.41      264.48     30.37 o 
   8  14   7      589.16      487.49     32.00 o 
   9  14   7     1568.65     1567.36     83.19 o 
  10  14   7     1676.33     1785.03     57.09 o 
  11  14   7      694.14      659.04     37.90 o 
 -10  15   7       40.18       17.42     31.64 o 
  -9  15   7        8.90       86.36     34.10 o 
  -8  15   7       74.50      111.08     35.21 o 
  -7  15   7      325.26      391.22     47.83 o 
  -6  15   7     2681.55     2700.45     98.38 o 
  -5  15   7     2591.65     2563.95     92.89 o 
  -4  15   7      584.63      798.78     54.11 o 
  -3  15   7        0.10       26.72     24.80 o 
  -2  15   7      229.81      265.48     24.68 o 
  -1  15   7      747.76      950.66     29.16 o 
   0  15   7     2997.06     3132.61     54.99 o 
   1  15   7      868.79      844.99     35.62 o 
   2  15   7        0.77       76.23     17.73 o 
   3  15   7       87.90      155.62     30.18 o 
   4  15   7       26.65       55.87     18.06 o 
   5  15   7      340.52      291.77     25.95 o 
   6  15   7     1311.53     1321.02     46.20 o 
   7  15   7      338.18      435.77     32.51 o 
   8  15   7        0.78        9.61     16.87 o 
   9  15   7        6.70       10.94     18.66 o 
  10  15   7       43.90       30.19     20.58 o 
  -9  16   7      590.47      695.91     60.48 o 
  -8  16   7      272.53      328.08     46.87 o 
  -7  16   7      104.23       92.44     34.92 o 
  -6  16   7      481.26      663.14     54.66 o 
  -5  16   7      865.57      977.46     60.22 o 
  -4  16   7      431.45      472.64     55.38 o 
  -3  16   7        0.14       30.43     16.32 o 
  -2  16   7      908.84      897.29     36.16 o 
  -1  16   7     1498.18     1414.83     73.34 o 
   0  16   7      521.97      600.17     26.30 o 
   1  16   7      393.93      390.36     40.79 o 
   2  16   7      287.42      357.31     28.41 o 
   3  16   7     1658.22      835.40     48.22 o 
   4  16   7     1833.94     1530.97    189.58 o 
   5  16   7      164.15      226.98     25.03 o 
   6  16   7       24.61       33.83     18.73 o 
   7  16   7      323.63      326.33     56.70 o 
   8  16   7      108.92      157.26     27.52 o 
   9  16   7        5.95       70.26     21.95 o 
  -7  17   7       11.48      112.96     36.91 o 
  -6  17   7      347.45      457.79     50.68 o 
  -5  17   7      358.05      341.16     79.09 o 
  -4  17   7       26.47       40.97     22.95 o 
  -3  17   7      177.36      176.73     24.60 o 
  -2  17   7       77.82       39.11     25.80 o 
  -1  17   7      925.65     1047.84     40.07 o 
   0  17   7      990.71     1035.00     47.39 o 
   1  17   7      579.08      612.57     28.55 o 
   2  17   7      104.87      107.28     21.88 o 
   3  17   7      453.74      478.81     41.08 o 
   4  17   7      208.13      145.44     32.23 o 
   5  17   7       55.17       33.26     19.63 o 
   6  17   7       85.21      119.13     22.67 o 
   7  17   7      653.78      647.12     43.74 o 
   8  17   7     1214.27     1162.21     49.34 o 
  -6  18   7      277.77      284.81     41.82 o 
  -5  18   7       17.52       55.68     23.69 o 
  -4  18   7       63.45       73.12     20.31 o 
  -3  18   7      264.14      314.27     40.35 o 
  -2  18   7      290.39      311.41     40.41 o 
  -1  18   7      145.37      212.50     35.93 o 
   0  18   7       15.61       47.68     15.43 o 
   1  18   7      468.04      434.37     26.39 o 
   2  18   7      268.02      287.71     27.78 o 
   3  18   7       43.52       40.98     20.22 o 
   4  18   7       31.18       24.45     19.23 o 
   5  18   7        0.15       37.01     10.81 o 
   6  18   7       48.70       38.21     20.20 o 
  -3  19   7     1054.06      994.01     60.21 o 
  -2  19   7      871.91      810.86     56.27 o 
  -1  19   7      194.55      179.48     33.93 o 
   0  19   7      128.65      124.70     22.26 o 
   1  19   7      571.62      509.95     29.12 o 
   2  19   7      630.57      714.89     32.82 o 
   3  19   7      326.05      387.49     33.47 o 
  -1 -15   8       15.65       43.95     31.22 o 
   0 -15   8      183.88      186.88     39.05 o 
   1 -15   8      334.75      247.01     40.72 o 
   2 -15   8       25.32       78.92     29.61 o 
   3 -15   8      374.80      398.06     45.28 o 
   4 -15   8      120.20      112.81     32.81 o 
   5 -15   8       21.97       77.46     28.60 o 
   6 -15   8       24.54       57.74     28.05 o 
   7 -15   8      117.91       49.26     29.71 o 
  -3 -14   8        6.81      -36.23     24.16 o 
  -2 -14   8       11.88       30.50     27.59 o 
  -1 -14   8      127.29       87.53     31.95 o 
   0 -14   8     1172.24     1040.74     62.34 o 
   1 -14   8     1247.45     1300.19     70.11 o 
   2 -14   8     1930.83     2117.34     88.52 o 
   3 -14   8     1524.77     1322.92     70.01 o 
   4 -14   8      167.23      154.29     34.42 o 
   5 -14   8        3.97        5.74     24.46 o 
   6 -14   8      271.02      283.71     40.71 o 
   7 -14   8      719.47      747.62     53.70 o 
   8 -14   8        3.05       20.38     25.08 o 
   9 -14   8      206.69      184.55     36.60 o 
  -5 -13   8       60.07       60.12     20.44 o 
  -4 -13   8       40.45       53.82     19.99 o 
  -3 -13   8      244.87      244.84     25.90 o 
  -2 -13   8      249.99      199.02     35.15 o 
  -1 -13   8      134.76      172.46     34.13 o 
   0 -13   8       10.86       19.29     23.71 o 
   1 -13   8      167.88      221.71     35.22 o 
   2 -13   8     1535.81     1362.29     66.92 o 
   3 -13   8     1310.52     1293.87     66.57 o 
   4 -13   8      347.24      373.08     42.69 o 
   5 -13   8      158.05      123.91     29.09 o 
   6 -13   8     2077.45     1991.97     83.04 o 
   7 -13   8     1059.51     1020.48     61.11 o 
   8 -13   8        5.18        0.26     24.80 o 
   9 -13   8      223.15      172.61     35.34 o 
  10 -13   8     1000.22      993.86     63.31 o 
  11 -13   8     1438.92     1575.22     81.50 o 
  -6 -12   8      268.60      213.86     26.63 o 
  -5 -12   8      658.45      590.15     46.75 o 
  -4 -12   8      669.41      719.80     36.53 o 
  -3 -12   8      362.36      449.51     59.51 o 
  -2 -12   8        1.41       10.91     12.85 o 
  -1 -12   8        6.39        0.36     12.13 o 
   0 -12   8        0.02       -8.71     22.10 o 
   1 -12   8       23.78       71.63     27.27 o 
   2 -12   8      199.36      158.74     30.73 o 
   3 -12   8     1330.06     1259.16     62.12 o 
   4 -12   8     1925.30     1824.05     75.77 o 
   5 -12   8      122.34      206.15     32.94 o 
   6 -12   8      409.14      353.17     40.16 o 
   7 -12   8     1602.63     1613.61     73.05 o 
   8 -12   8      300.08      302.00     39.82 o 
   9 -12   8      200.66      174.19     35.17 o 
  10 -12   8      254.93      217.89     69.94 o 
  11 -12   8       37.60       27.94     70.24 o 
  12 -12   8       11.35      -23.72     18.87 o 
  -7 -11   8       85.43      117.13     24.07 o 
  -6 -11   8       46.56        6.23     28.02 o 
  -5 -11   8      126.98      122.97     21.41 o 
  -4 -11   8      494.35      473.91     32.30 o 
  -3 -11   8      582.95      667.14     33.93 o 
  -2 -11   8        2.91        2.81     12.15 o 
  -1 -11   8     1771.10     1809.68     39.46 o 
   0 -11   8     4630.35     4239.54     63.95 o 
   1 -11   8     1604.84     1669.37     69.45 o 
   2 -11   8      284.95      298.18     36.14 o 
   3 -11   8      145.66      138.76     30.11 o 
   4 -11   8     1134.50     1317.91     62.42 o 
   5 -11   8     2043.85     2119.81     79.95 o 
   6 -11   8     1840.35     1798.24     73.14 o 
   7 -11   8        3.95       19.40     21.57 o 
   8 -11   8     2810.53     2729.85     95.14 o 
   9 -11   8     1371.71     1450.87     50.42 o 
  10 -11   8       57.84       66.68     23.64 o 
  11 -11   8        2.63      -19.44     16.25 o 
  12 -11   8       56.87       34.47     21.47 o 
  13 -11   8      292.27      270.05     27.59 o 
  -8 -10   8      107.00      169.14     33.03 o 
  -7 -10   8      211.10      152.48     32.18 o 
  -6 -10   8       17.40        8.45     20.36 o 
  -5 -10   8      255.28      234.03     24.95 o 
  -4 -10   8        5.79       -0.68     16.11 o 
  -3 -10   8      131.14      199.25     34.69 o 
  -2 -10   8     1988.64     2148.92     44.23 o 
  -1 -10   8      795.16      792.35     26.41 o 
   0 -10   8     2573.53     2649.80     61.08 o 
   1 -10   8     5325.14     5691.27     75.30 o 
   2 -10   8      879.34      848.04     50.57 o 
   3 -10   8      133.83      175.51     30.21 o 
   4 -10   8      653.35      766.93     46.37 o 
   5 -10   8      459.78      544.04     43.56 o 
   6 -10   8        0.16       23.04     22.61 o 
   7 -10   8        1.85      -13.75     20.36 o 
   8 -10   8     1788.72     1608.49     50.73 o 
   9 -10   8     3987.99     3914.80     84.78 o 
  10 -10   8     2234.96     1993.83     58.41 o 
  11 -10   8      102.20       72.45     20.22 o 
  12 -10   8      247.14      263.03     28.50 o 
  13 -10   8       25.26       22.74     18.58 o 
  14 -10   8       70.22       42.32     20.59 o 
  -9  -9   8        9.96       17.91     25.29 o 
  -8  -9   8      742.86      590.36     46.76 o 
  -7  -9   8     1702.84     1487.23     68.70 o 
  -6  -9   8     2116.60     2161.90     79.83 o 
  -5  -9   8     1226.86     1271.93     56.85 o 
  -4  -9   8      509.47      518.25     56.44 o 
  -3  -9   8       65.52       67.68     17.16 o 
  -2  -9   8       41.84       51.78     15.86 o 
  -1  -9   8      314.58      293.79     18.12 o 
   0  -9   8     1074.83     1096.12     30.21 o 
   1  -9   8     4250.83     4217.28     59.22 o 
   2  -9   8     4162.88     3812.77     53.67 o 
   3  -9   8     1795.18     1410.58     59.47 o 
   4  -9   8      290.86      277.51     31.88 o 
   5  -9   8       44.03       41.89     20.55 o 
   6  -9   8       83.16      182.11     44.98 o 
   7  -9   8      866.12      305.27     34.32 o 
   8  -9   8      691.14      596.77     31.88 o 
   9  -9   8        2.06       43.74     20.49 o 
  10  -9   8     1103.09      932.24     45.22 o 
  11  -9   8      355.62      416.56     31.87 o 
  12  -9   8      537.55      574.80     55.49 o 
  13  -9   8     1518.08     1452.57     52.46 o 
  14  -9   8      650.15      613.85     38.09 o 
 -10  -8   8        0.54       29.03     28.36 o 
  -9  -8   8        5.93       25.94     25.40 o 
  -8  -8   8       25.26       32.66     22.55 o 
  -7  -8   8      300.99      329.46     37.33 o 
  -6  -8   8      144.60      122.89     27.13 o 
  -5  -8   8       14.03       10.71     17.73 o 
  -4  -8   8        0.03       -8.41     24.60 o 
  -3  -8   8     1700.38     1614.18     43.99 o 
  -2  -8   8     4933.44     4503.56     87.04 o 
  -1  -8   8     1895.21     1628.18     41.35 o 
   0  -8   8      803.98      714.13     22.16 o 
   1  -8   8     1587.44     1893.01     33.74 o 
   2  -8   8     3815.48     4036.67     60.62 o 
   3  -8   8     5833.73     6535.67     77.37 o 
   4  -8   8      958.28     1217.41     52.43 o 
   5  -8   8     1001.24      872.55     35.27 o 
   6  -8   8     2486.72     2622.77     60.86 o 
   7  -8   8     5623.62     4663.22    689.07 o 
   8  -8   8      474.76      265.21     32.09 o 
   9  -8   8      115.01      123.41     19.55 o 
  10  -8   8      850.63      809.10     37.25 o 
  11  -8   8     1355.86     1273.22     46.82 o 
  12  -8   8      902.14      956.21     51.90 o 
  13  -8   8       79.49      146.84     23.58 o 
  14  -8   8      112.76      172.57     24.78 o 
  15  -8   8      248.88      327.02     28.50 o 
 -11  -7   8       84.40      113.95     32.76 o 
 -10  -7   8        1.03       19.88     24.69 o 
  -9  -7   8       48.74       57.32     25.43 o 
  -8  -7   8      719.19      720.00     48.06 o 
  -7  -7   8      599.30      675.28     46.94 o 
  -6  -7   8       20.33       11.12     21.17 o 
  -5  -7   8     2986.11     2821.85     86.57 o 
  -4  -7   8     2424.73     2343.62     73.26 o 
  -3  -7   8      585.82      672.25     26.47 o 
  -2  -7   8      934.48     1142.33     49.59 o 
  -1  -7   8        7.26       35.42     11.11 o 
   0  -7   8      111.32      166.90     14.53 o 
   1  -7   8      228.43      205.03     12.53 o 
   2  -7   8     2532.28     2447.06     36.58 o 
   3  -7   8      687.47      739.27     27.17 o 
   4  -7   8      332.66      357.66     62.47 o 
   5  -7   8      119.87       90.44     17.91 o 
   6  -7   8     1269.60     1275.49     40.03 o 
   7  -7   8     4213.04     4600.71     86.73 o 
   8  -7   8      382.77      366.22     36.31 o 
   9  -7   8        9.54       14.88     15.08 o 
  10  -7   8       75.86      109.13     19.45 o 
  11  -7   8      226.02      223.24     24.37 o 
  12  -7   8      388.31      323.36     44.12 o 
  13  -7   8      235.96      256.74     26.88 o 
  14  -7   8     1200.22     1261.43     41.56 o 
  15  -7   8     1230.53     1304.23     43.37 o 
 -11  -6   8        5.98       41.98     28.71 o 
 -10  -6   8       96.66       83.71     30.62 o 
  -9  -6   8      431.81      323.78     39.01 o 
  -8  -6   8     1367.40     1401.99     66.02 o 
  -7  -6   8     3712.06     4193.30    116.97 o 
  -6  -6   8      417.77      510.36     37.77 o 
  -5  -6   8        2.01       14.20     18.78 o 
  -4  -6   8        3.19        3.35     11.11 o 
  -3  -6   8      552.64      443.49     19.03 o 
  -2  -6   8      208.61      185.51     17.57 o 
  -1  -6   8      863.18     1117.94     31.15 o 
   0  -6   8    14209.74    14706.05    195.75 o 
   1  -6   8    14292.51    13824.70    183.73 o 
   2  -6   8     4270.49     4022.30     64.56 o 
   3  -6   8      478.84      466.38     19.53 o 
   4  -6   8     1153.91     1038.31     21.06 o 
   5  -6   8     2259.38     2394.11     53.03 o 
   6  -6   8     1468.80     1094.94     37.28 o 
   7  -6   8       15.21       67.67     14.73 o 
   8  -6   8      388.28      374.58     32.78 o 
   9  -6   8     1342.08     1171.68     80.47 o 
  10  -6   8     1029.20     1131.18     40.64 o 
  11  -6   8      233.14      211.63     22.37 o 
  12  -6   8      476.41      456.74     31.11 o 
  13  -6   8        4.23        4.23     17.84 o 
  14  -6   8       72.77       65.47     19.18 o 
  15  -6   8        4.81       10.94     17.60 o 
  16  -6   8       40.13       17.80     19.10 o 
 -12  -5   8        7.68       20.53     28.27 o 
 -11  -5   8       52.32      -13.57     24.85 o 
 -10  -5   8      351.62      291.62     38.75 o 
  -9  -5   8       48.07       51.11     25.88 o 
  -8  -5   8       30.00       84.87     25.74 o 
  -7  -5   8      248.41      239.04     33.15 o 
  -6  -5   8       39.95       57.65     21.25 o 
  -5  -5   8       25.66       46.61     10.32 o 
  -4  -5   8     1815.35     1892.46     34.63 o 
  -3  -5   8      974.32     1082.66     38.32 o 
  -2  -5   8      118.67      205.89     16.79 o 
  -1  -5   8      572.59      480.43     21.35 o 
   0  -5   8     6871.98     7349.04    189.14 o 
   1  -5   8    12388.25    11769.11    157.12 o 
   2  -5   8     6839.08     6119.00     93.66 o 
   3  -5   8      161.74      119.26     16.56 o 
   4  -5   8     3523.75     3711.99     48.21 o 
   5  -5   8     8829.22     9178.01    139.20 o 
   6  -5   8     1236.75     1172.46     34.92 o 
   7  -5   8      366.76      289.54     21.04 o 
   8  -5   8     3389.67     2111.10     72.22 o 
   9  -5   8    11604.17    12196.31    254.31 o 
  10  -5   8     6201.21     6411.63    111.88 o 
  11  -5   8      559.59      615.70     38.87 o 
  12  -5   8      135.02      158.28     21.06 o 
  13  -5   8      291.78      301.59     28.27 o 
  14  -5   8      259.43      305.87     24.71 o 
  15  -5   8       15.76       14.25     19.93 o 
  16  -5   8        4.72        4.35     17.80 o 
 -12  -4   8        0.27      -18.73     25.12 o 
 -11  -4   8      109.25      138.70     33.44 o 
 -10  -4   8      773.08      801.53     52.33 o 
  -9  -4   8      397.04      539.89     45.22 o 
  -8  -4   8      647.58      515.19     40.97 o 
  -7  -4   8     3024.30     2590.98    129.30 o 
  -6  -4   8      654.72      609.91     21.46 o 
  -5  -4   8     4130.81     3890.29     56.26 o 
  -4  -4   8      536.60      577.94     19.00 o 
  -3  -4   8      917.63      862.23     21.77 o 
  -2  -4   8        1.49       18.30     20.43 o 
  -1  -4   8      577.57      788.57     24.65 o 
   0  -4   8      578.71      582.70     20.67 o 
   1  -4   8     1386.12     1681.70     88.83 o 
   2  -4   8     9829.87     9460.43    107.18 o 
   3  -4   8     7235.78     7264.35     84.28 o 
   4  -4   8      613.11      696.19     25.94 o 
   5  -4   8     6492.89     6233.34    124.37 o 
   6  -4   8     9448.34     9734.24    145.67 o 
   7  -4   8      110.56      141.45     16.14 o 
   8  -4   8     3091.42     2865.52     60.46 o 
   9  -4   8       67.63      159.96     25.78 o 
  10  -4   8      850.91      654.48     31.28 o 
  11  -4   8       47.67       65.26     16.00 o 
  12  -4   8      606.48      434.28     29.60 o 
  13  -4   8     2076.02     2165.08     59.95 o 
  14  -4   8     2663.98     2765.51     71.15 o 
  15  -4   8      892.74      792.87     35.28 o 
  16  -4   8      338.13      288.21     26.54 o 
 -12  -3   8        1.76       43.91     28.03 o 
 -11  -3   8      165.04      170.39     32.76 o 
 -10  -3   8      643.76      725.28     49.87 o 
  -9  -3   8      182.80      290.02     36.16 o 
  -8  -3   8       85.75       97.40     20.03 o 
  -7  -3   8      546.98      385.83     19.95 o 
  -6  -3   8      611.53      536.74     20.53 o 
  -5  -3   8      331.93      436.45     23.03 o 
  -4  -3   8      308.68      314.37     15.48 o 
  -3  -3   8     7803.49     7760.51     92.87 o 
  -2  -3   8    28372.55    26525.34    240.42 o 
  -1  -3   8    25743.67    25744.41    264.60 o 
   0  -3   8     4996.21     5447.03     91.59 o 
   1  -3   8      893.08      904.66     19.73 o 
   2  -3   8     7904.26     8170.32     97.79 o 
   3  -3   8    14863.49    14982.21    160.06 o 
   4  -3   8    25244.74    26170.19    439.52 o 
   5  -3   8      259.02      334.92     28.01 o 
   6  -3   8     9210.65     9184.40    137.62 o 
   7  -3   8    12160.73    12979.28    187.12 o 
   8  -3   8     1316.52     1527.39     76.40 o 
   9  -3   8       53.90       33.93     14.91 o 
  10  -3   8     2732.99     2068.27    282.79 o 
  11  -3   8     1385.81     1212.40     41.62 o 
  12  -3   8     1199.87     1355.61     45.81 o 
  13  -3   8      161.76      183.52     22.93 o 
  14  -3   8      793.80      820.38     39.76 o 
  15  -3   8      889.42      838.31     35.16 o 
  16  -3   8       11.97       29.94     21.91 o 
  17  -3   8       64.85       88.13     21.86 o 
 -13  -2   8      336.24      204.04     37.55 o 
 -12  -2   8      633.96      587.93     52.08 o 
 -11  -2   8      179.11      161.79     31.37 o 
 -10  -2   8      156.71      100.81     26.88 o 
  -9  -2   8      399.36      373.42     21.83 o 
  -8  -2   8       42.19       57.09     13.80 o 
  -7  -2   8      267.57      228.78     21.64 o 
  -6  -2   8        5.20        6.56      9.50 o 
  -5  -2   8      560.06      694.56     21.07 o 
  -4  -2   8      946.76      704.23     20.57 o 
  -3  -2   8     2538.55     2279.57     37.25 o 
  -2  -2   8     1886.34     1940.26     27.81 o 
  -1  -2   8     1037.24     1079.13     21.69 o 
   0  -2   8     5343.29     5644.44     66.64 o 
   1  -2   8     8295.86     8844.88     99.05 o 
   2  -2   8     7269.43     7426.55     84.44 o 
   3  -2   8    11068.13    11033.14    127.47 o 
   4  -2   8     3291.56     3332.76     59.00 o 
   5  -2   8     1439.98     1226.45     47.28 o 
   6  -2   8    11380.74    10943.19    158.52 o 
   7  -2   8    15521.51    15807.42    170.86 o 
   8  -2   8    18835.39    21457.63    229.59 o 
   9  -2   8     5166.08     4757.15    192.02 o 
  10  -2   8       64.84       33.86     23.27 o 
  11  -2   8       28.38       22.51     29.32 o 
  12  -2   8       91.50       55.47     18.59 o 
  13  -2   8       11.22        8.32     15.37 o 
  14  -2   8      443.29      416.34     26.69 o 
  15  -2   8     1429.96     1456.40     42.90 o 
  16  -2   8     1757.02     1865.23     65.17 o 
  17  -2   8      432.36      393.32     35.24 o 
 -13  -1   8       23.41       35.15     29.26 o 
 -12  -1   8        5.55       25.68     26.49 o 
 -11  -1   8      380.08      439.16     44.30 o 
 -10  -1   8      415.29      468.86     24.70 o 
  -9  -1   8      938.90      844.91     29.25 o 
  -8  -1   8     3853.71     4093.34     69.43 o 
  -7  -1   8     4223.67     4337.53    104.41 o 
  -6  -1   8     2151.16     2034.02     38.16 o 
  -5  -1   8       84.89       28.81     13.24 o 
  -4  -1   8     1672.52     1629.73     31.01 o 
  -3  -1   8        9.87        8.52      8.03 o 
  -2  -1   8       63.91      189.69     11.11 o 
  -1  -1   8     4102.38     5158.17     64.24 o 
   0  -1   8    21131.97    21480.67    273.01 o 
   1  -1   8     8213.27     8085.48     92.59 o 
   2  -1   8     1090.96     1367.10     30.28 o 
   3  -1   8      150.91      290.39     15.57 o 
   4  -1   8     1728.96     2180.08     34.53 o 
   5  -1   8    13756.95    16241.43    221.82 o 
   6  -1   8     9249.08     9740.94    108.99 o 
   7  -1   8     2886.08     3263.29     44.35 o 
   8  -1   8      391.52      321.98     13.06 o 
   9  -1   8     2139.69     2336.40     38.15 o 
  10  -1   8      392.67      441.59     19.34 o 
  11  -1   8     4266.17     3944.06     95.67 o 
  12  -1   8     5473.76     5259.17    101.11 o 
  13  -1   8     1297.41     1340.76     88.34 o 
  14  -1   8      284.72      291.72     23.80 o 
  15  -1   8       24.72       -1.18     16.40 o 
  16  -1   8      156.62      142.49     21.94 o 
  17  -1   8       61.10       30.48     31.64 o 
 -13   0   8       16.71       10.33     26.25 o 
 -12   0   8        0.03        4.46     24.91 o 
 -11   0   8       17.04       70.12     16.80 o 
 -10   0   8       20.26       10.73     14.44 o 
  -9   0   8        1.29        4.05     15.59 o 
  -8   0   8       12.57       42.86     13.64 o 
  -7   0   8      842.26      819.76     26.37 o 
  -6   0   8      852.61      657.85     22.64 o 
  -5   0   8      687.76      564.93     25.27 o 
  -4   0   8    15870.79    15683.99    215.21 o 
  -3   0   8     4124.14     4155.04     54.65 o 
  -2   0   8      764.67      813.76     23.20 o 
  -1   0   8     2619.01     2355.41     34.71 o 
   0   0   8     3517.73     3188.84     41.93 o 
   1   0   8     8403.00     8488.64     95.70 o 
   2   0   8    15523.54    16135.32    173.00 o 
   3   0   8     4894.34     5716.33     85.86 o 
   4   0   8       10.05       42.14      6.80 o 
   5   0   8    22723.31    22820.45    203.02 o 
   6   0   8    17335.22    18227.81    164.91 o 
   7   0   8     1296.87     1273.65     19.46 o 
   8   0   8     1098.86     1094.42     18.95 o 
   9   0   8     6654.42     7067.60     88.29 o 
  10   0   8     5055.97     4933.83     68.14 o 
  11   0   8     3734.15     3417.11     63.06 o 
  12   0   8      611.84      738.71     53.33 o 
  13   0   8       53.15       64.97     20.45 o 
  14   0   8       95.06       59.31     28.62 o 
  15   0   8        1.38      -10.37     15.44 o 
  16   0   8       11.24        7.88     29.53 o 
  17   0   8      103.26      137.32     40.67 o 
 -13   1   8      451.25      446.45     49.27 o 
 -12   1   8       25.19       21.78     25.35 o 
 -11   1   8      129.02      126.12     18.77 o 
 -10   1   8      732.67      897.42     31.62 o 
  -9   1   8     1458.48     1590.44     40.50 o 
  -8   1   8     1593.60     1549.50     48.03 o 
  -7   1   8     2216.81     2050.67     52.53 o 
  -6   1   8     4452.89     4159.22     76.07 o 
  -5   1   8     3085.10     3299.15     73.73 o 
  -4   1   8      848.83     1069.80     31.78 o 
  -3   1   8      342.01      332.93     13.20 o 
  -2   1   8     1685.95     2050.68     31.36 o 
  -1   1   8      188.53      287.75     13.61 o 
   0   1   8        8.63       26.60      7.02 o 
   1   1   8     2122.56     1694.60     25.91 o 
   2   1   8        5.65       22.40      5.70 o 
   3   1   8     9181.40     8971.39    183.20 o 
   4   1   8     3889.53     3729.81     39.69 o 
   5   1   8     2510.53     3089.62     34.64 o 
   6   1   8     4457.12     4021.78     43.76 o 
   7   1   8     4306.60     4094.55     46.67 o 
   8   1   8      613.83      795.93     16.71 o 
   9   1   8     1115.64     1092.16     24.27 o 
  10   1   8      165.69      186.18     13.62 o 
  11   1   8       65.39      135.36     16.47 o 
  12   1   8     1904.67     1938.01     47.46 o 
  13   1   8     2393.78     2439.85     48.08 o 
  14   1   8     2082.60     2132.78     58.49 o 
  15   1   8     1316.79     1335.15     74.97 o 
  16   1   8      914.31      890.94     65.78 o 
  17   1   8       73.48       55.45     33.83 o 
 -14   2   8        0.17       13.63     28.22 o 
 -13   2   8        0.88       18.13     25.50 o 
 -12   2   8        1.34      -15.13     23.80 o 
 -11   2   8      806.33      834.03     32.94 o 
 -10   2   8     2701.23     2794.91     54.15 o 
  -9   2   8     6903.70     7300.03    146.26 o 
  -8   2   8     1750.91     1912.42     51.71 o 
  -7   2   8       28.52       20.68     15.05 o 
  -6   2   8      690.06      741.61     30.26 o 
  -5   2   8      287.49      256.58     20.09 o 
  -4   2   8     1247.02     1197.42     44.21 o 
  -3   2   8     1120.40     1214.69     43.00 o 
  -2   2   8    18696.27    18940.89    494.54 o 
  -1   2   8    53220.86    54998.75    564.26 o 
   0   2   8    14756.02    12893.73    121.34 o 
   1   2   8       79.01      336.07     10.07 o 
   2   2   8      233.79      415.73     12.61 o 
   3   2   8      623.26      536.33     15.12 o 
   4   2   8    22242.69    23366.47    208.44 o 
   5   2   8     1336.16     1282.73     20.79 o 
   6   2   8     2248.26     2114.04     27.85 o 
   7   2   8     7665.93     6858.46     70.80 o 
   8   2   8     3941.91     4049.85     47.77 o 
   9   2   8        5.45       37.61      7.14 o 
  10   2   8     1195.48     1318.43     25.35 o 
  11   2   8       37.03       62.45     12.10 o 
  12   2   8      516.93      424.24     33.50 o 
  13   2   8      100.18      104.91     15.20 o 
  14   2   8        0.25       -1.40     25.41 o 
  15   2   8      175.70      179.32     39.66 o 
  16   2   8      233.67      272.80     47.06 o 
  17   2   8        6.88      -24.38     29.89 o 
 -14   3   8        2.96      -21.68     24.12 o 
 -13   3   8       76.36       57.20     20.97 o 
 -12   3   8      238.64      204.49     24.58 o 
 -11   3   8      660.69      602.21     33.10 o 
 -10   3   8       97.17      249.52     21.57 o 
  -9   3   8      758.50      781.09     39.47 o 
  -8   3   8      204.44      224.30     24.59 o 
  -7   3   8       60.29       86.13     18.00 o 
  -6   3   8     2459.71     2573.56     57.33 o 
  -5   3   8     4652.17     4848.85    109.71 o 
  -4   3   8     1267.14     1567.78     42.62 o 
  -3   3   8      477.47      520.79     35.82 o 
  -2   3   8     5694.10     5718.10    162.64 o 
  -1   3   8    12043.95    12674.83    118.62 o 
   0   3   8     3518.21     4876.96     50.45 o 
   1   3   8       26.47       79.75      5.89 o 
   2   3   8    11335.98    12098.86    115.15 o 
   3   3   8    16732.77    18101.63    164.70 o 
   4   3   8    19344.68    20920.24    213.20 o 
   5   3   8    15698.35    16239.35    203.05 o 
   6   3   8     2973.41     2952.79     62.80 o 
   7   3   8    15318.75    14724.27    156.87 o 
   8   3   8    23449.79    23240.17    241.31 o 
   9   3   8     5154.98     4842.08     63.66 o 
  10   3   8      309.93      502.28     28.63 o 
  11   3   8      955.15     1050.14     37.51 o 
  12   3   8      155.19      169.51     25.12 o 
  13   3   8      457.55      366.13     33.96 o 
  14   3   8      100.17      115.15     19.61 o 
  15   3   8      157.34      204.29     44.36 o 
  16   3   8      825.02     1016.20     71.79 o 
  17   3   8      434.30      351.69     52.75 o 
 -14   4   8      112.65      232.14     28.75 o 
 -13   4   8        1.46      -16.11     16.76 o 
 -12   4   8      334.20      396.33     37.71 o 
 -11   4   8      700.29      661.90     70.19 o 
 -10   4   8      451.84      473.92     34.72 o 
  -9   4   8     2235.68     1840.73     55.60 o 
  -8   4   8     6830.82     6483.43    125.40 o 
  -7   4   8     1655.26     1538.25     49.88 o 
  -6   4   8     2831.70     2470.93     82.45 o 
  -5   4   8      145.46      257.58     28.10 o 
  -4   4   8       20.20        8.34     12.67 o 
  -3   4   8     3790.66     3804.82     67.74 o 
  -2   4   8    12097.62    13595.38    188.39 o 
  -1   4   8     5966.22     6770.24    110.20 o 
   0   4   8    23287.74    24944.07    265.89 o 
   1   4   8     7291.18     7602.58     75.23 o 
   2   4   8     2025.16     1944.80     25.70 o 
   3   4   8    21261.25    23593.88    212.23 o 
   4   4   8    14836.11    16533.65    170.36 o 
   5   4   8        5.95       18.84      9.64 o 
   6   4   8      266.02      427.34     14.43 o 
   7   4   8     3954.82     3726.32     50.92 o 
   8   4   8      869.28     1072.24     38.37 o 
   9   4   8       43.01       62.46     11.45 o 
  10   4   8        1.41        4.13      9.69 o 
  11   4   8      648.82      570.68     25.91 o 
  12   4   8     8006.94     7655.50    122.68 o 
  13   4   8      867.47      915.95     48.39 o 
  14   4   8      245.08      295.74     34.05 o 
  15   4   8      264.05      284.79     27.57 o 
  16   4   8      298.07      392.86     32.87 o 
 -14   5   8       62.60      106.64     24.59 o 
 -13   5   8        3.09       15.60     17.95 o 
 -12   5   8       59.70       50.25     18.90 o 
 -11   5   8      338.05      467.27     46.61 o 
 -10   5   8        7.48       41.58     33.46 o 
  -9   5   8       27.10       26.76     20.23 o 
  -8   5   8      201.84      227.56     25.63 o 
  -7   5   8     1353.97      528.00     39.32 o 
  -6   5   8     1138.97     1150.47     71.30 o 
  -5   5   8     3015.95     3121.23     86.04 o 
  -4   5   8     8997.50     8084.20    124.88 o 
  -3   5   8    21668.00    20722.90    279.54 o 
  -2   5   8    20589.77    21003.93    280.86 o 
  -1   5   8     8337.57     8033.58     93.16 o 
   0   5   8     1635.03     1283.05     31.76 o 
   1   5   8      473.11      524.44     24.10 o 
   2   5   8    23121.70    24417.49    254.49 o 
   3   5   8    11574.42    11989.71    130.67 o 
   4   5   8      105.85       84.28      6.93 o 
   5   5   8     1462.44     1655.88     34.05 o 
   6   5   8      364.80      361.50     21.90 o 
   7   5   8       11.30       33.75      9.65 o 
   8   5   8     1246.65      960.62     27.45 o 
   9   5   8     3709.76     3507.59     62.12 o 
  10   5   8     1747.63     1904.42     44.08 o 
  11   5   8     1323.98     1154.46     35.79 o 
  12   5   8      164.78      220.55     21.31 o 
  13   5   8      690.59      564.79     67.20 o 
  14   5   8        0.53       -1.21     19.74 o 
  15   5   8       31.89       66.55     24.14 o 
  16   5   8      161.17      152.92     46.44 o 
 -13   6   8      457.86      612.30     36.84 o 
 -12   6   8        9.26        7.54     25.03 o 
 -11   6   8      417.37      430.60     46.09 o 
 -10   6   8      188.54      194.25     34.87 o 
  -9   6   8      323.73      402.81     32.95 o 
  -8   6   8     2192.73     1994.74     76.31 o 
  -7   6   8      334.04      276.04     37.95 o 
  -6   6   8      326.90      343.85     26.16 o 
  -5   6   8     3757.25     3814.08     74.19 o 
  -4   6   8     6386.04     6331.95    104.27 o 
  -3   6   8        3.50       47.96     14.47 o 
  -2   6   8     7880.82     8142.31    122.56 o 
  -1   6   8     1409.90     2018.02     43.14 o 
   0   6   8      100.33      315.04     18.75 o 
   1   6   8       49.53       31.48      7.78 o 
   2   6   8     9960.40    10319.02    115.27 o 
   3   6   8     5836.11     5749.01     59.82 o 
   4   6   8     5252.11     5009.29     53.23 o 
   5   6   8    12831.17    13283.80    144.74 o 
   6   6   8    11233.57    11578.02    155.70 o 
   7   6   8    10458.22    11059.21    150.84 o 
   8   6   8      956.44      940.83     28.85 o 
   9   6   8       33.51       28.38     11.65 o 
  10   6   8      102.71      118.80     16.14 o 
  11   6   8      193.01      108.74     40.21 o 
  12   6   8      226.47      193.34     21.01 o 
  13   6   8      940.40      832.27     35.39 o 
  14   6   8     1131.93     1125.67     41.23 o 
  15   6   8     1751.29     1683.13     73.43 o 
  16   6   8      435.25      283.94     39.39 o 
 -13   7   8      140.60      186.72     36.88 o 
 -12   7   8      204.52      150.14     35.11 o 
 -11   7   8      118.20      100.19     30.92 o 
 -10   7   8     1707.18     1451.36     69.53 o 
  -9   7   8     3694.37     3569.13    108.17 o 
  -8   7   8     3965.65     3981.07     82.96 o 
  -7   7   8      240.32      190.03     25.80 o 
  -6   7   8        0.86       18.62     16.87 o 
  -5   7   8      382.06      224.82     22.62 o 
  -4   7   8       91.98       96.36     17.95 o 
  -3   7   8     1578.45     1924.97     47.41 o 
  -2   7   8    10929.58    10858.61    170.92 o 
  -1   7   8    15786.15    15732.15    215.24 o 
   0   7   8    18453.54    18845.60    251.87 o 
   1   7   8     5033.12     4761.78     61.54 o 
   2   7   8     8310.67     7189.65     85.04 o 
   3   7   8     2831.54     3112.57     37.78 o 
   4   7   8     7331.13     6420.13     65.99 o 
   5   7   8     9168.77     9104.75     88.76 o 
   6   7   8       73.99      112.78     10.04 o 
   7   7   8     1475.97     1280.64     31.21 o 
   8   7   8     2294.33     2202.37     47.90 o 
   9   7   8      418.33      420.09     23.40 o 
  10   7   8     1519.41     1466.74     79.12 o 
  11   7   8     3226.33     3489.49     70.07 o 
  12   7   8      315.38      313.40     51.25 o 
  13   7   8       73.21       67.43     17.59 o 
  14   7   8       39.17       55.04     18.40 o 
  15   7   8       69.58      108.24     30.23 o 
  16   7   8       13.35       10.63     24.17 o 
 -13   8   8        7.67       62.57     28.73 o 
 -12   8   8        1.51       62.17     30.12 o 
 -11   8   8       84.49       73.05     29.81 o 
 -10   8   8        7.61       19.53     26.37 o 
  -9   8   8       39.10       73.54     26.52 o 
  -8   8   8       29.48       72.96     22.11 o 
  -7   8   8      196.93      238.52     27.19 o 
  -6   8   8     1437.55     1341.59     44.81 o 
  -5   8   8     5285.73     4976.64     91.33 o 
  -4   8   8      947.57      722.35     31.46 o 
  -3   8   8      428.71      481.85     26.41 o 
  -2   8   8     2084.30     2575.31     38.62 o 
  -1   8   8     1176.94     1142.14     33.19 o 
   0   8   8     4546.73     3707.62     65.05 o 
   1   8   8     3645.54     3015.29     44.66 o 
   2   8   8     2566.42     2418.26     32.90 o 
   3   8   8     7876.86     7164.18     73.55 o 
   4   8   8    10731.22    10750.38    103.76 o 
   5   8   8     9785.41     9949.19     96.54 o 
   6   8   8     2456.12     2055.04     33.78 o 
   7   8   8     2194.41     2276.11     48.77 o 
   8   8   8     5410.43     5132.07     86.18 o 
   9   8   8     5126.53     5010.84     86.33 o 
  10   8   8     1290.33     1265.32     38.92 o 
  11   8   8        9.01       60.24     16.99 o 
  12   8   8       26.30      -22.75     15.56 o 
  13   8   8       35.15       27.08     16.89 o 
  14   8   8        8.39       30.29     18.17 o 
  15   8   8       52.00       61.00     26.12 o 
 -13   9   8        0.69       19.30     29.10 o 
 -12   9   8      308.10      388.21     47.73 o 
 -11   9   8       72.06      108.44     30.85 o 
 -10   9   8        5.11       21.68     26.44 o 
  -9   9   8       87.09       99.37     31.76 o 
  -8   9   8     3091.70     2831.01     97.79 o 
  -7   9   8     2976.67     2669.28     66.68 o 
  -6   9   8     1467.57     1588.98     91.00 o 
  -5   9   8      273.46      312.90     27.63 o 
  -4   9   8     1645.31     1615.48     46.19 o 
  -3   9   8      267.52      312.12     13.98 o 
  -2   9   8     1383.07     1346.16     26.89 o 
  -1   9   8     3816.47     4042.56     72.40 o 
   0   9   8        4.35       32.39     11.57 o 
   1   9   8     1591.53     1613.71     30.64 o 
   2   9   8        1.36       15.92      6.97 o 
   3   9   8        2.34       61.05      7.84 o 
   4   9   8     1770.55     1531.12     27.44 o 
   5   9   8     7375.20     7257.84     73.98 o 
   6   9   8     1821.98     1908.85     44.41 o 
   7   9   8     1958.48     2231.92     49.78 o 
   8   9   8     2939.64     2817.43     59.03 o 
   9   9   8       11.71       11.34     14.64 o 
  10   9   8      415.03      477.06     27.39 o 
  11   9   8     1418.68     1292.19     74.09 o 
  12   9   8     2342.46     2212.86    139.79 o 
  13   9   8     2125.29     2211.14     60.30 o 
  14   9   8      818.26      987.89     42.22 o 
  15   9   8      213.96      186.61     38.93 o 
 -12  10   8      607.62      630.42     55.88 o 
 -11  10   8     1097.11     1188.01     69.21 o 
 -10  10   8     1145.48     1153.12     67.29 o 
  -9  10   8       91.74      165.20     34.12 o 
  -8  10   8      135.52      184.87     34.18 o 
  -7  10   8      367.79      311.15     40.02 o 
  -6  10   8      859.38      918.02     54.26 o 
  -5  10   8      331.81      384.97     30.24 o 
  -4  10   8     2524.42     2704.26     62.60 o 
  -3  10   8    10560.36    10416.26    136.33 o 
  -2  10   8     5104.81     4751.61     64.12 o 
  -1  10   8     1204.89     1113.56     35.88 o 
   0  10   8      342.66      323.09     18.09 o 
   1  10   8     1305.92     1422.92     29.89 o 
   2  10   8      986.97      923.28     20.65 o 
   3  10   8     3292.29     2800.99     37.26 o 
   4  10   8        0.22       62.29      7.88 o 
   5  10   8     1550.56     1359.32     37.58 o 
   6  10   8      771.63      720.35     28.53 o 
   7  10   8      448.32      531.39     26.12 o 
   8  10   8     1318.99     1529.39     47.35 o 
   9  10   8      642.53      656.45     30.29 o 
  10  10   8      396.04      404.37     28.10 o 
  11  10   8       88.52       57.85     17.96 o 
  12  10   8       32.09       21.79     17.59 o 
  13  10   8      105.09      141.55     23.66 o 
  14  10   8        3.74        7.69     19.52 o 
 -12  11   8      305.04      454.04     53.43 o 
 -11  11   8        2.19       61.62     31.16 o 
 -10  11   8      268.77      355.53     47.16 o 
  -9  11   8      112.65      202.44     37.69 o 
  -8  11   8      168.12      156.22     35.26 o 
  -7  11   8      104.26      105.58     30.60 o 
  -6  11   8      127.32      161.85     30.94 o 
  -5  11   8      837.87      925.01     53.94 o 
  -4  11   8        5.58       10.50     22.81 o 
  -3  11   8     1738.91     1640.17     59.53 o 
  -2  11   8     3470.41     3302.95     63.85 o 
  -1  11   8     1092.36      972.48     34.59 o 
   0  11   8      868.13      896.06     25.69 o 
   1  11   8     4876.93     4781.43     57.27 o 
   2  11   8     5941.01     5490.97     62.68 o 
   3  11   8     2010.32     2098.57     31.66 o 
   4  11   8      666.82      887.70     31.97 o 
   5  11   8     4026.57     4109.03     75.93 o 
   6  11   8     3378.41     3337.90     79.50 o 
   7  11   8     3528.15     3251.61     66.89 o 
   8  11   8     2083.79     1993.02     51.16 o 
   9  11   8      222.75      190.75     33.36 o 
  10  11   8        7.31      -22.20     26.69 o 
  11  11   8      219.18      256.06     26.38 o 
  12  11   8       72.09       80.11     21.17 o 
  13  11   8        3.41        6.01     19.51 o 
  14  11   8      194.30      179.85     26.44 o 
 -12  12   8      289.18      279.38     45.99 o 
 -11  12   8      285.78      259.77     43.27 o 
 -10  12   8     1413.48     1453.32     77.67 o 
  -9  12   8     2008.68     1843.77     81.74 o 
  -8  12   8     1447.92     1421.45     71.66 o 
  -7  12   8      119.73      117.96     33.37 o 
  -6  12   8       29.00       78.12     29.35 o 
  -5  12   8      139.53      272.27     37.36 o 
  -4  12   8     1661.39     1689.61     67.38 o 
  -3  12   8      372.58      429.79     39.99 o 
  -2  12   8      998.08     1251.66     34.32 o 
  -1  12   8     5398.71     5797.72     91.65 o 
   0  12   8     4943.47     4482.45     78.66 o 
   1  12   8      204.95      147.04     13.50 o 
   2  12   8     1073.40     1030.00     26.05 o 
   3  12   8      546.99      623.29     28.26 o 
   4  12   8      897.72      815.46     31.56 o 
   5  12   8      681.41      656.51     30.25 o 
   6  12   8       20.99       78.92     16.61 o 
   7  12   8      306.04      390.24     26.93 o 
   8  12   8      164.90      170.45     21.36 o 
   9  12   8      183.88      128.97     20.58 o 
  10  12   8     1032.13     1121.70     62.71 o 
  11  12   8     1346.96     1334.08     51.05 o 
  12  12   8      377.84      374.37     31.95 o 
  13  12   8        1.76       32.82     21.05 o 
 -11  13   8       33.57       81.63     34.67 o 
 -10  13   8       65.17       94.55     34.73 o 
  -9  13   8        3.91       41.95     30.40 o 
  -8  13   8       28.68       85.34     32.48 o 
  -7  13   8       20.26       26.04     25.32 o 
  -6  13   8      498.88      529.52     44.93 o 
  -5  13   8     6601.18     6300.13    159.53 o 
  -4  13   8     8432.62     8348.34    191.68 o 
  -3  13   8     2221.34     2225.41     78.26 o 
  -2  13   8      252.70      273.01     21.37 o 
  -1  13   8      198.62      244.82     19.37 o 
   0  13   8     1084.69      941.18     33.16 o 
   1  13   8     1198.55     1033.12     97.23 o 
   2  13   8       18.18       20.58     10.07 o 
   3  13   8     2140.92     2251.46    112.72 o 
   4  13   8     3134.79     2965.29     68.98 o 
   5  13   8     1264.24     1051.71     37.93 o 
   6  13   8     3651.20     3417.18     72.64 o 
   7  13   8     2619.18     2416.79     71.94 o 
   8  13   8      752.44      761.15     77.76 o 
   9  13   8     1041.72      972.89     41.24 o 
  10  13   8      204.63      211.49     38.22 o 
  11  13   8        0.98      -11.58     24.41 o 
  12  13   8       44.46       56.89     21.39 o 
 -10  14   8      137.79      147.87     38.41 o 
  -9  14   8        9.16        5.05     29.40 o 
  -8  14   8       18.11       69.34     31.37 o 
  -7  14   8      232.71      324.45     43.78 o 
  -6  14   8     1082.78     1168.19     64.99 o 
  -5  14   8      428.04      538.33     47.70 o 
  -4  14   8      595.33      655.04     48.87 o 
  -3  14   8      699.36      626.37     45.59 o 
  -2  14   8       52.11      148.22     27.20 o 
  -1  14   8      897.01     1017.14     33.39 o 
   0  14   8      490.26      506.45     22.16 o 
   1  14   8      351.05      365.35     23.43 o 
   2  14   8      428.36      382.22     30.79 o 
   3  14   8     1924.30     1837.79     50.36 o 
   4  14   8     3438.75     3202.09     69.13 o 
   5  14   8     1808.21     1674.30     49.14 o 
   6  14   8      455.71      588.18     33.00 o 
   7  14   8        4.82       -5.44     18.28 o 
   8  14   8      297.29      346.33     28.69 o 
   9  14   8      339.58      275.49     27.72 o 
  10  14   8      304.27      324.98     30.32 o 
  11  14   8      391.23      376.43     33.62 o 
  -9  15   8      260.02      338.24     48.25 o 
  -8  15   8        6.15       50.87     31.81 o 
  -7  15   8       69.79       47.11     30.70 o 
  -6  15   8      186.49      297.35     42.91 o 
  -5  15   8      213.97      311.30     42.06 o 
  -4  15   8      114.86      165.90     31.91 o 
  -3  15   8     1876.54     1975.84     77.31 o 
  -2  15   8     3398.54     3588.32     74.54 o 
  -1  15   8     1438.95     1524.92     37.09 o 
   0  15   8      146.56      138.44     14.07 o 
   1  15   8      407.73      343.98     27.08 o 
   2  15   8      103.49      136.97     28.29 o 
   3  15   8     1341.73     1332.89     55.66 o 
   4  15   8     1007.62      941.10     39.12 o 
   5  15   8      361.43      375.36     63.92 o 
   6  15   8     1029.89     1149.03     43.22 o 
   7  15   8      209.89      238.91     33.24 o 
   8  15   8      107.81       48.38     20.30 o 
   9  15   8      448.65      523.14     34.97 o 
  10  15   8      141.31      123.23     32.79 o 
  -8  16   8       94.66      162.19     37.45 o 
  -7  16   8      377.32      394.53     49.99 o 
  -6  16   8      798.57      793.03     58.63 o 
  -5  16   8      301.02      325.42     43.01 o 
  -4  16   8       50.90       89.54     30.85 o 
  -3  16   8        2.98       20.76     16.83 o 
  -2  16   8      640.71      875.11     77.96 o 
  -1  16   8     1478.86     1512.70     65.90 o 
   0  16   8       41.35       44.98     14.13 o 
   1  16   8      901.03      877.47     37.76 o 
   2  16   8     1612.51     1501.35    209.12 o 
   3  16   8     1342.57      831.85     48.95 o 
   4  16   8      855.93      908.54     38.92 o 
   5  16   8      632.16      517.83     33.98 o 
   6  16   8     1075.65      932.90     40.08 o 
   7  16   8     1042.75      964.64     41.62 o 
   8  16   8      455.61      540.16     36.92 o 
   9  16   8        2.69        9.26     28.65 o 
  -7  17   8      160.83      233.78     42.46 o 
  -6  17   8        3.10       39.12     30.63 o 
  -5  17   8        8.30       41.92     19.71 o 
  -4  17   8       96.95      134.35     22.44 o 
  -3  17   8      669.03      653.75     52.83 o 
  -2  17   8      200.59      182.82     33.84 o 
  -1  17   8       70.98       31.24     24.08 o 
   0  17   8      591.29      567.32     27.22 o 
   1  17   8      146.07      124.55     19.42 o 
   2  17   8      384.76      323.81     28.22 o 
   3  17   8     1626.58     1404.98     69.60 o 
   4  17   8      455.99      482.19     34.26 o 
   5  17   8      106.43       92.86     20.83 o 
   6  17   8      143.87      220.59     26.86 o 
   7  17   8        1.38        7.26     25.27 o 
   8  17   8        2.01       49.15     21.40 o 
  -6  18   8      243.00      278.65     29.97 o 
  -5  18   8      882.99      961.65     76.37 o 
  -4  18   8     1761.14     1569.09     52.35 o 
  -3  18   8     1356.60     1310.46     67.08 o 
  -2  18   8      691.46      747.42     53.70 o 
  -1  18   8      432.60      469.13     47.06 o 
   0  18   8      424.34      502.82     32.97 o 
   1  18   8      961.88      991.50     73.01 o 
   2  18   8      226.79      280.00     30.58 o 
   3  18   8       87.18      112.17     22.32 o 
   4  18   8      304.95      336.92     44.61 o 
   5  18   8      123.14      149.13     24.85 o 
   6  18   8       28.28       30.59     22.48 o 
  -3  19   8       63.01       49.56     27.10 o 
  -2  19   8        6.87       22.08     27.39 o 
  -1  19   8      511.41      517.39     50.40 o 
   0  19   8     1099.80     1076.69     63.45 o 
   1  19   8     1036.67     1002.68     69.00 o 
   2  19   8      240.23      239.67     33.28 o 
   3  19   8      145.15      161.43     25.21 o 
   1 -15   9      440.85      332.91     45.52 o 
   2 -15   9       17.12       71.51     31.90 o 
   3 -15   9       64.11       30.07     26.10 o 
   4 -15   9      104.81      112.31     30.17 o 
   5 -15   9       59.08       80.34     30.77 o 
   6 -15   9      184.69      187.99     37.21 o 
  -2 -14   9      434.47      475.40     53.32 o 
  -1 -14   9       59.99      108.38     33.97 o 
   0 -14   9       25.48       84.42     31.33 o 
   1 -14   9      693.74      743.29     56.76 o 
   2 -14   9      396.46      389.19     45.08 o 
   3 -14   9      211.39      175.06     34.75 o 
   4 -14   9     1350.61     1273.87     67.74 o 
   5 -14   9     1813.56     1808.03     80.97 o 
   6 -14   9      686.46      776.93     57.99 o 
   7 -14   9      189.44      170.37     35.56 o 
   8 -14   9       60.16      125.07     33.81 o 
   9 -14   9      513.57      441.22     49.33 o 
  -4 -13   9       12.65       18.77     35.24 o 
  -3 -13   9      286.37      313.19     43.81 o 
  -2 -13   9       82.79       51.99     27.63 o 
  -1 -13   9        9.40       51.86     27.49 o 
   0 -13   9      212.65      231.63     36.96 o 
   1 -13   9      149.97      215.76     35.89 o 
   2 -13   9        2.07       13.13     25.50 o 
   3 -13   9      314.91      253.40     36.23 o 
   4 -13   9        0.47       28.65     24.38 o 
   5 -13   9      973.95     1006.68     60.75 o 
   6 -13   9      979.12     1061.09     62.98 o 
   7 -13   9        1.93       36.78     25.47 o 
   8 -13   9      439.57      408.98     45.95 o 
   9 -13   9      579.61      646.38     52.05 o 
  10 -13   9      134.82      145.78     33.45 o 
  -6 -12   9       43.02       56.72     21.83 o 
  -5 -12   9       14.08       45.51     19.28 o 
  -4 -12   9      136.86      170.36     23.72 o 
  -3 -12   9      282.83      277.13     26.18 o 
  -2 -12   9     1081.99     1072.06     63.23 o 
  -1 -12   9     2204.19     2184.37     87.36 o 
   0 -12   9     1535.62     1474.65     71.01 o 
   1 -12   9       32.91       39.23     25.17 o 
   2 -12   9       15.57       16.79     24.05 o 
   3 -12   9        1.04        1.18     20.22 o 
   4 -12   9      959.23      983.03     56.03 o 
   5 -12   9      537.54      479.08     46.65 o 
   6 -12   9      579.46      589.88     46.50 o 
   7 -12   9     1106.27     1091.95     60.85 o 
   8 -12   9       61.46       49.65     25.13 o 
   9 -12   9      325.46      404.26     46.04 o 
  10 -12   9      500.28      540.22     52.32 o 
  11 -12   9       97.98      163.71     27.33 o 
  12 -12   9        7.44       25.68     21.98 o 
  -7 -11   9       39.81       81.19     21.98 o 
  -6 -11   9      319.75      384.84     32.22 o 
  -5 -11   9      578.66      736.30     48.32 o 
  -4 -11   9      183.76      265.81     25.80 o 
  -3 -11   9       69.90       61.17     17.58 o 
  -2 -11   9       69.71       16.26     15.82 o 
  -1 -11   9      275.54      399.28     26.80 o 
   0 -11   9      632.65      610.17     45.61 o 
   1 -11   9      267.28      178.71     31.00 o 
   2 -11   9      976.17      955.82     53.69 o 
   3 -11   9     2906.33     2793.07     93.57 o 
   4 -11   9     2546.17     2308.37     84.90 o 
   5 -11   9        4.62      -15.40     18.63 o 
   6 -11   9        8.62      -21.59     18.92 o 
   7 -11   9     1568.46     1598.61     71.91 o 
   8 -11   9     2048.84     2000.25     82.30 o 
   9 -11   9      758.95      681.16     37.05 o 
  10 -11   9       53.70       67.74     22.08 o 
  11 -11   9      546.68      543.06     36.11 o 
  12 -11   9      458.41      473.80     37.33 o 
  13 -11   9       36.01       77.34     27.90 o 
  -8 -10   9      467.89      496.01     37.49 o 
  -7 -10   9      387.15      436.83     33.64 o 
  -6 -10   9      217.42      329.58     52.06 o 
  -5 -10   9        7.97        0.51     16.41 o 
  -4 -10   9      446.09      442.39     30.89 o 
  -3 -10   9        9.50       -4.05     21.35 o 
  -2 -10   9       11.43       52.64     16.25 o 
  -1 -10   9        0.01       14.45     14.25 o 
   0 -10   9      149.62      226.22     20.83 o 
   1 -10   9     1597.07     1541.49     67.21 o 
   2 -10   9      404.97      405.36     40.59 o 
   3 -10   9      207.71      159.18     28.19 o 
   4 -10   9     2519.03     2393.99     83.11 o 
   5 -10   9      782.52      738.20     46.84 o 
   6 -10   9     1378.70     1210.72     60.76 o 
   7 -10   9     1957.24     1759.81     54.19 o 
   8 -10   9      156.99      258.75     35.88 o 
   9 -10   9      135.69      135.67     24.52 o 
  10 -10   9      126.88      217.05     50.44 o 
  11 -10   9      393.77      333.22     30.46 o 
  12 -10   9     1514.67     1661.53     56.72 o 
  13 -10   9     1448.92     1531.13     55.60 o 
  14 -10   9      101.50       83.41     47.81 o 
  -9  -9   9        2.92       -3.35     23.53 o 
  -8  -9   9        6.47       22.56     25.57 o 
  -7  -9   9       65.06       70.75     27.95 o 
  -6  -9   9      209.01      242.46     26.53 o 
  -5  -9   9     1285.95     1168.63     41.49 o 
  -4  -9   9     4472.70     4464.62    275.34 o 
  -3  -9   9     6521.43     6831.72    186.79 o 
  -2  -9   9     4366.20     4361.32     81.79 o 
  -1  -9   9     1206.10     1108.53     37.28 o 
   0  -9   9       20.24       -1.13     11.71 o 
   1  -9   9      772.86      786.99     29.44 o 
   2  -9   9     2826.52     3127.67     96.22 o 
   3  -9   9     1504.96     1521.74     64.16 o 
   4  -9   9       19.94       40.53     20.09 o 
   5  -9   9     5335.36     5299.92    137.15 o 
   6  -9   9     4704.13     4636.63    111.23 o 
   7  -9   9      289.33      228.38     24.33 o 
   8  -9   9      129.04      116.74     40.31 o 
   9  -9   9       28.62       18.84     17.65 o 
  10  -9   9      215.91      150.46     24.14 o 
  11  -9   9      296.96      430.89     31.83 o 
  12  -9   9        0.97       28.33     30.24 o 
  13  -9   9      452.78      459.35     53.79 o 
  14  -9   9      175.53      223.01     25.83 o 
  -9  -8   9       78.86      135.75     31.48 o 
  -8  -8   9        1.95       -7.60     22.27 o 
  -7  -8   9       68.37       43.25     24.67 o 
  -6  -8   9      204.79      136.13     29.67 o 
  -5  -8   9       24.37        2.48     18.07 o 
  -4  -8   9      336.07      381.87     38.63 o 
  -3  -8   9      489.13      382.95     26.29 o 
  -2  -8   9     3948.45     3397.67     76.52 o 
  -1  -8   9      164.65      227.80     19.84 o 
   0  -8   9     7350.20     6995.06    108.47 o 
   1  -8   9     8885.78     8097.46    150.79 o 
   2  -8   9     3973.74     3689.39    111.91 o 
   3  -8   9     1981.73     1887.95     69.34 o 
   4  -8   9      893.18     1024.57     51.58 o 
   5  -8   9     1277.29     1419.70     44.32 o 
   6  -8   9     4280.76     4175.02     83.32 o 
   7  -8   9     4422.75     4184.80     83.94 o 
   8  -8   9       93.84       82.63     19.43 o 
   9  -8   9     1312.05     1218.69     58.79 o 
  10  -8   9      596.95      617.23     36.64 o 
  11  -8   9      279.59      294.05     28.31 o 
  12  -8   9      254.16      203.46     25.18 o 
  13  -8   9     1039.00     1161.24     47.34 o 
  14  -8   9     2367.07     2494.46    148.78 o 
  15  -8   9     1048.88     1085.67     48.61 o 
 -10  -7   9      731.87      692.48     55.13 o 
  -9  -7   9      576.08      541.20     45.24 o 
  -8  -7   9       96.86      117.81     27.25 o 
  -7  -7   9       10.92       50.94     24.30 o 
  -6  -7   9        2.15      -12.43     19.52 o 
  -5  -7   9      202.58      211.79     28.52 o 
  -4  -7   9      781.51      819.15     33.91 o 
  -3  -7   9      319.28      354.90     19.30 o 
  -2  -7   9     3305.40     3253.76    140.96 o 
  -1  -7   9     3667.60     4027.48     71.68 o 
   0  -7   9      158.76      122.25     14.00 o 
   1  -7   9      295.54      317.92     18.92 o 
   2  -7   9        9.55       18.19      9.02 o 
   3  -7   9        5.08       15.04     25.98 o 
   4  -7   9      168.11      110.88     17.33 o 
   5  -7   9      953.40      852.67     70.41 o 
   6  -7   9      340.63      325.63     24.42 o 
   7  -7   9       95.78      136.92     20.04 o 
   8  -7   9        1.21       14.03     14.48 o 
   9  -7   9     2278.71     2034.56     76.51 o 
  10  -7   9     3432.86     3330.81     74.74 o 
  11  -7   9     2499.34     2599.90     65.69 o 
  12  -7   9      135.92      154.15     23.44 o 
  13  -7   9      113.00      163.49     24.00 o 
  14  -7   9       25.85       47.44     21.09 o 
  15  -7   9      230.78      237.91     26.32 o 
 -11  -6   9        2.99        4.80     24.71 o 
 -10  -6   9        1.01       -4.70     22.75 o 
  -9  -6   9        5.36       -5.96     23.31 o 
  -8  -6   9      155.37      162.32     30.82 o 
  -7  -6   9      231.50      234.05     32.67 o 
  -6  -6   9      826.28      842.69     49.54 o 
  -5  -6   9     2662.46     2905.66     87.69 o 
  -4  -6   9      888.05      962.55     31.90 o 
  -3  -6   9      404.91      481.77     38.19 o 
  -2  -6   9       75.65      121.89     17.11 o 
  -1  -6   9        2.18       14.23      9.91 o 
   0  -6   9      275.30      179.92     15.17 o 
   1  -6   9       24.69       20.23     19.26 o 
   2  -6   9     1872.82     2065.65     40.65 o 
   3  -6   9     8572.17     7692.32     92.65 o 
   4  -6   9     9596.89     9569.05    146.83 o 
   5  -6   9     8133.77     7683.68    123.71 o 
   6  -6   9      205.87      240.20     20.67 o 
   7  -6   9      553.19      557.75     28.75 o 
   8  -6   9     1427.68     1332.14     42.00 o
[truncated: 452,252 more chars]
